# Supplementary material for: Systematic investigation of transcription factors critical in the protection against cerebral ischemia by Danhong injection
Source: Sci Rep. 2016 Jul 19;6:29823. doi: 10.1038/srep29823 (PMC4949467; doi:10.1038/srep29823)
Supplement: Supplementary Dataset 1 [file srep29823-s2.xls]

## Sheet: Known Targets
Table S1 Known therapeutic targets for the treatment of ischemic stroke
Genesymbol	Source
P2RY12	DrugBank
ADRB1	DrugBank
PTGS2	DrugBank
PTGS1	DrugBank
PTGS2	DrugBank
VKORC1	DrugBank
ADRA1A	DrugBank
PDE10A	DrugBank
ADORA1	DrugBank
ACE	DrugBank
HTR4	DrugBank
SLC6A2	DrugBank
F2	DrugBank
ACE	DrugBank
ADRB1	DrugBank
PTGS2	DrugBank
PTGS2	DrugBank
SLC6A2	DrugBank
PTGIR	DrugBank
SLC6A2	DrugBank
P2RY12	DrugBank
PTGS1	DrugBank
SERPINC1	DrugBank
AOC3	DrugBank
DKFZp762M2311	DrugBank
SLC12A1	DrugBank
ADRB2	DrugBank
NFKB1	DrugBank
ELN	DrugBank
ADRA2A	DrugBank
ADA	DrugBank
ADORA2A	DrugBank
HTR2B	DrugBank
SLC6A4	DrugBank
ADRB2	DrugBank
PTGS1	DrugBank
PTGS1	DrugBank
PPARD	DrugBank
PTGIR	DrugBank
PTGS2	DrugBank
F10	DrugBank
P4HA1	DrugBank
FADS2	DrugBank
CA1	DrugBank
NOS2A	DrugBank
DRD1	DrugBank
PDE5A	DrugBank
ADORA2B	DrugBank
HTR2C	DrugBank
SLC6A3	DrugBank
ADRA1A	DrugBank
RXRA	DrugBank
P2RY12	DrugBank
PTGIS	DrugBank
SELP	DrugBank
CYP3A4	DrugBank
SLC8A1	DrugBank
CA2	DrugBank
PDE10A	DrugBank
ADRB1	DrugBank
PDE4A	DrugBank
HTR2A	DrugBank
ADRA1B	DrugBank
ELOVL4	DrugBank
CA9	DrugBank
CA12	DrugBank
ATP1A1	DrugBank
KCNMA1	DrugBank
TRPV1	DrugBank
CA4	DrugBank
F5	OMIM
THPH2	OMIM
RPRGL1	OMIM
PDE4D	OMIM
DPDE3	OMIM
STRK1	OMIM
ACRDYS2	OMIM
NOS3	OMIM
F2	OMIM
THPH1	OMIM
RPRGL2	OMIM
ALOX5AP	OMIM
FLAP	OMIM
COL4A2	OMIM
POREN2	OMIM
ICH	OMIM
ACE	OMIM
DCP1	OMIM
ACE1	OMIM
MVCD3	OMIM
P2RY12	OMIM
ADRB1	OMIM
PTGS2	OMIM
PTGS1	OMIM
VKORC1	OMIM
ADRA1A	OMIM
PDE10A	OMIM
ADORA1	OMIM
ACE	OMIM
HTR4	OMIM
SLC6A2	OMIM
F2	OMIM
PTGIR	OMIM
SERPINC1	OMIM
AOC3	OMIM
DKFZp762M2311	OMIM
SLC12A1	OMIM
ADRB2	OMIM
NFKB1	OMIM
ELN	OMIM
ADRA2A	OMIM
ADA	OMIM
ADORA2A	OMIM
HTR2B	OMIM
SLC6A4	OMIM
PPARD	OMIM
F10	OMIM
P4HA1	OMIM
FADS2	OMIM
CA1	OMIM
NOS2A	OMIM
DRD1	OMIM
PDE5A	OMIM
ADORA2B	OMIM
HTR2C	OMIM
SLC6A3	OMIM
RXRA	OMIM
PTGIS	OMIM
SELP	OMIM
CYP3A4	OMIM
SLC8A1	OMIM
CA2	OMIM
PDE4A	OMIM
HTR2A	OMIM
ADRA1B	OMIM
ELOVL4	OMIM
CA9	OMIM
CA12	OMIM
ATP1A1	OMIM
KCNMA1	OMIM
TRPV1	OMIM
CA4	OMIM

## Sheet: marked information 
Title of Manuscript	Systematic investigation of transcription factors critical in the protection against cerebral ischemia by Danhong injection
Author List	Junying Wei, Yanqiong Zhang, Qiang Jia, Mingwei Liu, Defeng Li, Yi Zhang, Lei Song, Yanzhen Hu, Minghua Xian, Hongjun Yang, Chen Ding, Luqi Huang
