# Supplementary material for: Systematic investigation of transcription factors critical in the protection against cerebral ischemia by Danhong injection
Source: Sci Rep. 2016 Jul 19;6:29823. doi: 10.1038/srep29823 (PMC4949467; doi:10.1038/srep29823)
Supplement: Supplementary Dataset 2 [file srep29823-s3.xls]

## Sheet: marked information 
Title of Manuscript	Systematic investigation of transcription factors critical in the protection against cerebral ischemia by Danhong injection
Author List	Junying Wei, Yanqiong Zhang, Qiang Jia, Mingwei Liu, Defeng Li, Yi Zhang, Lei Song, Yanzhen Hu, Minghua Xian, Hongjun Yang, Chen Ding, Luqi Huang

## Sheet: In Both
Accession	GeneSymbol	Description	normalized PSMs_Sham(*10-3)	normalized PSMs_Model(*10-3)	normalized iBAQ value_Sham(*10-3)	normalized iBAQ value_Model(*10-3)	Ratio(Model/Sham)	Ratio(Sham/Model)
148747370	NFIB	nuclear factor 1 B-type isoform 3 [Mus musculus]	1.59662	2.45471	0.926307	1.46193	1.57824	0.633618
262331511	HMGA1	high mobility group protein HMG-I/HMG-Y isoform c [Mus musculus]	0.598731	0.736413	0.301722	1.44037	4.77382	0.209476
127140986	SOX2	transcription factor SOX-2 [Mus musculus]	0.718477	0.638225	0.0837696	0.19389	2.31456	0.432048
309243073	FOXP1	forkhead box protein P1 isoform 3 [Mus musculus]	1.31721	1.47283	0.62541	0.605125	0.967566	1.03352
110835729	CUX1	protein CASP isoform a [Mus musculus]	3.23315	3.24022	0.30153	0.41376	1.3722	0.728757
6678303	TFAM	transcription factor A, mitochondrial precursor [Mus musculus]	1.23738	1.96377	1.44944	6.85527	4.72959	0.211435
6754838	NFIX	nuclear factor 1 X-type isoform 2 [Mus musculus]	1.59662	2.01286	1.07591	2.0512	1.90648	0.524526
6754404	JUND	transcription factor jun-D [Mus musculus]	0.279408	0.392754	0.0173238	0.0902167	5.20768	0.192024
163965422	NFIB	nuclear factor 1 B-type isoform 2 [Mus musculus]	1.59662	2.5038	0.926307	1.46193	1.57824	0.633618
6754836	NFIA	nuclear factor 1 A-type isoform 2 [Mus musculus]	1.87602	2.60199	0.938979	1.68294	1.7923	0.557941
126517474	NFIX	nuclear factor 1 X-type isoform 3 [Mus musculus]	1.67645	2.16015	1.07591	2.0512	1.90648	0.524526
20982839	SATB2	DNA-binding protein SATB2 [Mus musculus]	1.87602	2.94565	0.309449	0.696913	2.25211	0.444028
34328255	FOXO1	forkhead box protein O1 [Mus musculus]	0.558815	0.589131	0.0376258	0.0580073	1.54169	0.648639
7110681	PBX1	pre-B-cell leukemia transcription factor 1 isoform b [Mus musculus]	0.598731	0.638225	0.169826	0.224914	1.32438	0.755072
6680231	HMGB3	high mobility group protein B3 [Mus musculus]	0.359238	0.196377	0.0740281	0.100531	1.35801	0.736372
166235123	SMARCC2	SWI/SNF complex subunit SMARCC2 isoform 2 [Mus musculus]	1.83611	2.01286	0.155816	0.144732	0.928867	1.07658
13386064	YEATS4	YEATS domain-containing protein 4 [Mus musculus]	0.399154	0.245471	0.0461216	0.0244123	0.529303	1.88928
71037397	RFX5	DNA-binding protein Rfx5 [Mus musculus]	0.678561	0.981884	0.0387278	0.0705624	1.82201	0.548844
67906168	NR2C2	nuclear receptor subfamily 2 group C member 2 [Mus musculus]	0.878138	1.22736	0.255309	0.289948	1.13567	0.880534
110815859	CUX1	protein CASP isoform b [Mus musculus]	1.5567	1.76739	0.30153	0.41376	1.3722	0.728757
21314854	GATAD2B	transcriptional repressor p66-beta [Mus musculus]	0.838223	0.638225	0.0671607	0.0451824	0.672751	1.48643
16716509	FOXP1	forkhead box protein P1 isoform 1 [Mus musculus]	1.27729	1.37464	0.62541	0.605125	0.967566	1.03352
254826765	SATB1	DNA-binding protein SATB1 [Mus musculus]	1.43695	2.16015	0.165239	0.49946	3.02265	0.330835
84370351	NFIC	nuclear factor 1 C-type isoform b [Mus musculus]	1.19746	1.76739	0.431078	0.722243	1.67544	0.59686
40254249	NFRKB	nuclear factor related to kappa-B-binding protein [Mus musculus]	1.07772	1.03098	0.0336256	0.0409933	1.21911	0.820273
70980523	RFXANK	DNA-binding protein RFXANK isoform 2 [Mus musculus]	0.239492	0.294565	0.0114934	0.0372939	3.24483	0.308183
6754210	HMGA2	high mobility group protein HMGI-C [Mus musculus]	0.119746	0.196377	0.0161137	0.0480301	2.98071	0.335491
91598896	MTA1	metastasis-associated protein MTA1 [Mus musculus]	0.957969	0.834602	0.0796334	0.0512636	0.643745	1.55341
133904142	TERF2	telomeric repeat-binding factor 2 isoform 1 [Mus musculus]	0.598731	1.03098	0.0893813	0.123604	1.38289	0.723123
19526812	MEF2D	myocyte-specific enhancer factor 2D [Mus musculus]	1.0378	1.37464	0.53536	0.730419	1.36435	0.73295
134032032	UBP1	upstream-binding protein 1 isoform a [Mus musculus]	1.95585	1.86558	1.43248	0.920674	0.642712	1.55591
6680512	JUNB	transcription factor jun-B [Mus musculus]	0.279408	0.638225	0.00770951	0.21803	28.2806	0.0353599
6678521	USF1	upstream stimulatory factor 1 [Mus musculus]	0.838223	0.540036	0.327409	0.626281	1.91284	0.522784
34328151	TBR1	T-box brain protein 1 [Mus musculus]	0.439069	0.638225	0.0458569	0.049498	1.0794	0.926439
19526802	ERG	transcriptional regulator ERG [Mus musculus]	0.439069	0.490942	0.0368454	0.0544203	1.47699	0.677053
165932306	SOX5	transcription factor SOX-5 isoform a [Mus musculus]	0.678561	0.834602	0.0299869	0.058343	1.94562	0.513976
6755945	USF2	upstream stimulatory factor 2 [Mus musculus]	1.07772	0.834602	0.512425	0.632142	1.23363	0.810617
226051848	MAX	protein max isoform 2 [Mus musculus]	0.159662	0.0981884	0.0164258	0.0175831	1.07045	0.934183
6753644	DLX1	homeobox protein DLX-1 [Mus musculus]	0.359238	0.196377	0.0909136	0.0635746	0.699286	1.43003
113205053	UBTF	nucleolar transcription factor 1 isoform 2 [Mus musculus]	1.71636	0.883696	0.340151	0.127835	0.375819	2.66085
160948575	TERF2IP	telomeric repeat-binding factor 2-interacting protein 1 [Mus musculus]	0.478985	0.441848	0.137582	0.147815	1.07438	0.930772
117606322	SOX1	transcription factor SOX-1 [Mus musculus]	0.5189	0.294565	0.0301271	0.0534491	1.77412	0.563659
113205057	UBTF	nucleolar transcription factor 1 isoform 1 [Mus musculus]	1.83611	0.93279	0.340151	0.127835	0.375819	2.66085
145386522	TCF4	transcription factor 4 isoform b [Mus musculus]	0.439069	0.687319	0.0525429	0.0732261	1.39364	0.717544
10181166	SMARCE1	SWI/SNF-related matrix-associated actin-dependent regulator of chromatin subfamily E member 1 [Mus musculus]	0.598731	0.392754	0.0703895	0.0864363	1.22797	0.814351
6755384	RXRA	retinoic acid receptor RXR-alpha [Mus musculus]	0.598731	0.638225	0.0695472	0.0394921	0.567846	1.76104
157266290	NEUROD2	neurogenic differentiation factor 2 [Mus musculus]	0.239492	0.196377	0.0255546	0.0309382	1.21067	0.825988
51491880	MTA2	metastasis-associated protein MTA2 [Mus musculus]	0.5189	0.785507	0.0380497	0.0679802	1.78661	0.559718
8567384	PBX2	pre-B-cell leukemia transcription factor 2 [Mus musculus]	0.279408	0.294565	0.0554181	0.0479844	0.865862	1.15492
6680732	ARNTL	aryl hydrocarbon receptor nuclear translocator-like protein 1 isoform 1 [Mus musculus]	0.918054	1.12917	0.161832	0.24151	1.49235	0.670085
6678305	TFDP1	transcription factor Dp-1 [Mus musculus]	0.319323	0.196377	0.0182339	0.0705951	3.87164	0.258288
31542626	HMBOX1	homeobox-containing protein 1 [Mus musculus]	0.918054	1.08007	0.560118	0.523157	0.934012	1.07065
188528630	RB1	retinoblastoma-associated protein [Mus musculus]	1.0378	0.981884	0.0582806	0.0742383	1.27381	0.785047
111185902	NR2F1	COUP transcription factor 1 [Mus musculus]	0.678561	0.785507	0.188306	0.37002	1.96499	0.508909
162287051	IRF2	interferon regulatory factor 2 [Mus musculus]	0.319323	0.245471	0.0486404	0.0497999	1.02384	0.976716
6680229	HMGB2	high mobility group protein B2 [Mus musculus]	0.159662	0.147283	0.0101655	0.0144999	1.42638	0.701074
166706891	TCF20	transcription factor 20 isoform a [Mus musculus]	1.5567	1.52192	0.0532741	0.0439059	0.824151	1.21337
12963557	DMAP1	DNA methyltransferase 1-associated protein 1 [Mus musculus]	0.279408	0.294565	0.0251737	0.0251812	1.0003	0.999701
34328119	GABPA	GA-binding protein alpha chain [Mus musculus]	0.638646	0.490942	0.219871	0.15598	0.709415	1.40961
238018071	FOXK2	forkhead box protein K2 [Mus musculus]	0.638646	0.540036	0.0736384	0.0463247	0.629083	1.58962
76253934	MEF2A	myocyte-specific enhancer factor 2A [Mus musculus]	0.678561	0.736413	0.11641	0.172736	1.48387	0.673914
283806536	MTA3	metastasis-associated protein MTA3 isoform 1 [Mus musculus]	0.478985	0.294565	0.0429769	0.0138796	0.322954	3.09641
239916007	RFX1	MHC class II regulatory factor RFX1 [Mus musculus]	0.997884	0.638225	0.0650787	0.0687282	1.05608	0.9469
12963705	ELF2	ETS-related transcription factor Elf-2 [Mus musculus]	0.199577	0.196377	0.0161449	0.0124859	0.773366	1.29305
6678275	TEAD1	transcriptional enhancer factor TEF-1 isoform 2 [Mus musculus]	0.558815	0.736413	0.110839	0.15174	1.36901	0.730453
281485603	MEF2C	myocyte-specific enhancer factor 2C isoform 1 [Mus musculus]	0.678561	1.03098	0.240667	0.542052	2.25229	0.443992
13384624	MEF2C	myocyte-specific enhancer factor 2C isoform 2 [Mus musculus]	0.558815	0.981884	0.240667	0.542052	2.25229	0.443992
33563276	SOX8	transcription factor SOX-8 [Mus musculus]	0.439069	0.245471	0.011294	0.0148129	1.31157	0.762446
40789277	CUX2	homeobox protein cut-like 2 [Mus musculus]	0.918054	0.883696	0.025451	0.0227495	0.893854	1.11875
84370337	ETV6	transcription factor ETV6 [Mus musculus]	0.399154	0.343659	0.0175979	0.022468	1.27674	0.783246
112807199	NR2F6	nuclear receptor subfamily 2 group F member 6 [Mus musculus]	0.279408	0.294565	0.110522	0.139301	1.26039	0.793405
30017357	THRA	thyroid hormone receptor alpha [Mus musculus]	0.159662	0.294565	0.0237368	0.0110018	0.463492	2.15753
7949105	PBX3	pre-B-cell leukemia transcription factor 3 [Mus musculus]	0.319323	0.343659	0.109695	0.109877	1.00166	0.998338
124249109	ARID1A	AT-rich interactive domain-containing protein 1A [Mus musculus]	1.83611	1.22736	0.0583465	0.0613525	1.05152	0.951005
147900422	DLX6	homeobox protein DLX-6 [Mus musculus]	0.279408	0.147283	0.0931612	0.0790946	0.849007	1.17785
327315360	RXRB	retinoic acid receptor RXR-beta isoform 4 [Mus musculus]	0.359238	0.441848	0.0465367	0.0216954	0.4662	2.145
116292182	ELK1	ETS domain-containing protein Elk-1 [Mus musculus]	0.159662	0.147283	0.0192973	0.0170509	0.883588	1.13175
261878533	RFX3	transcription factor RFX3 [Mus musculus]	0.558815	0.245471	0.0337891	0.0284564	0.842177	1.1874
6679807	FLI1	Friend leukemia integration 1 transcription factor [Mus musculus]	0.199577	0.196377	0.00504188	0.00633234	1.25595	0.796211
46877060	FOXP2	forkhead box protein P2 [Mus musculus]	0.439069	0.441848	0.0604675	0.0321374	0.531482	1.88153
114326538	NFYC	nuclear transcription factor Y subunit gamma isoform 1 [Mus musculus]	1.27729	1.42373	2.26289	3.20928	1.41822	0.705109
166706895	TOX4	TOX high mobility group box family member 4 [Mus musculus]	0.758392	1.03098	0.238714	0.283198	1.18635	0.842923
112293262	ESRRA	steroid hormone receptor ERR1 [Mus musculus]	0.159662	0.245471	0.0261182	0.0320777	1.22817	0.814216
6679423	POU3F2	POU domain, class 3, transcription factor 2 [Mus musculus]	0.439069	0.589131	0.0915098	0.165046	1.80359	0.55445
50345972	FOXC1	forkhead box protein C1 [Mus musculus]	0.0798308	0.196377	0.00731426	0.549259	75.0943	0.0133166
7106459	CLOCK	circadian locomoter output cycles protein kaput [Mus musculus]	1.51678	1.17826	0.101952	0.184858	1.81318	0.551516
59939908	SIX3	homeobox protein SIX3 [Mus musculus]	0.159662	0.147283	0.0171503	0.00948497	0.553049	1.80816
82546826	FOXK1	forkhead box protein K1 [Mus musculus]	0.399154	0.589131	0.0266271	0.0728234	2.73494	0.365639
120586999	BCL11B	B-cell lymphoma/leukemia 11B isoform b [Mus musculus]	0.359238	0.0981884	0.0136671	0.00406775	0.29763	3.35988
27735019	LEF1	lymphoid enhancer-binding factor 1 isoform a [Mus musculus]	0.0798308	0.0981884	0.00639989	0.026812	4.18945	0.238695
46909563	WIZ	protein Wiz isoform 2 [Mus musculus]	0.399154	0.441848	0.0145787	0.0134821	0.924781	1.08134
161086973	GATAD1	GATA zinc finger domain-containing protein 1 [Mus musculus]	0.0798308	0.147283	0.00112694	0.00803457	7.12952	0.140262
83523736	E2F3	transcription factor E2F3 [Mus musculus]	0.399154	0.638225	0.0965993	0.114563	1.18596	0.843199
6754850	NFYB	nuclear transcription factor Y subunit beta [Mus musculus]	0.119746	0.196377	0.224587	0.578549	2.57605	0.388191
226530197	BCL11A	B-cell lymphoma/leukemia 11A isoform 3 [Mus musculus]	0.0399154	0.0981884	0.00611278	0.0153708	2.51454	0.397687
164519134	GATAD2A	transcriptional repressor p66 alpha isoform b [Mus musculus]	0.119746	0.0490942	0.00528657	0.00204647	0.387108	2.58326
10048414	SRF	serum response factor [Mus musculus]	0.399154	0.490942	0.0481391	0.185147	3.84608	0.260005
112421097	SMARCC1	SWI/SNF complex subunit SMARCC1 [Mus musculus]	0.678561	0.589131	0.0317925	0.0548391	1.7249	0.579742
66955886	PDS5B	sister chromatid cohesion protein PDS5 homolog B [Mus musculus]	1.27729	1.08007	0.0301308	0.0443102	1.4706	0.679997
6754402	JUN	transcription factor AP-1 [Mus musculus]	0.159662	0.196377	0.00414607	0.0394501	9.51506	0.105097
6679627	ELF1	ETS-related transcription factor Elf-1 [Mus musculus]	0.0798308	0.0981884	0.00571376	0.00272893	0.477606	2.09378
70980557	SOX6	transcription factor SOX-6 isoform 3 [Mus musculus]	0.439069	0.343659	0.00909051	0.0112255	1.23486	0.809807
170295816	BHLHE22	class E basic helix-loop-helix protein 22 [Mus musculus]	0.159662	0.0981884	0.0116009	0.0141956	1.22366	0.817221
7106383	POU3F1	POU domain, class 3, transcription factor 1 [Mus musculus]	0.239492	0.294565	0.06829	0.0942346	1.37992	0.724681
269308255	ZFP821	zinc finger protein 821 [Mus musculus]	0.119746	0.147283	0.0022842	0.00516801	2.2625	0.441988
171846245	NR2C1	nuclear receptor subfamily 2 group C member 1 [Mus musculus]	0.199577	0.147283	0.0360564	0.0435521	1.20789	0.827892
172073171	TBP	TATA-box-binding protein [Mus musculus]	0.159662	0.147283	0.00710687	0.0134153	1.88765	0.529759
112421036	POU3F3	POU domain, class 3, transcription factor 3 [Mus musculus]	0.319323	0.441848	0.0887818	0.156658	1.76453	0.566723
158966707	CREB1	cyclic AMP-responsive element-binding protein 1 isoform C [Mus musculus]	0.399154	0.441848	0.220195	0.222036	1.00836	0.991708
154090947	NPAS3	neuronal PAS domain-containing protein 3 [Mus musculus]	0.439069	0.687319	0.0191163	0.0272718	1.42662	0.700955
113205055	SKI	ski oncogene [Mus musculus]	0.199577	0.294565	0.0123284	0.00881383	0.714922	1.39875
6679827	FOSB	protein fosB [Mus musculus]	0.0798308	0.147283	0.00711858	0.0277662	3.90052	0.256376
45598394	NR2F2	COUP transcription factor 2 isoform 1 [Mus musculus]	0.439069	0.589131	0.110747	0.306977	2.77187	0.360767
38524596	DLX5	homeobox protein DLX-5 isoform 1 [Mus musculus]	0.199577	0.196377	0.0854988	0.243835	2.85191	0.350642
15022805	HMG20A	high mobility group protein 20A [Mus musculus]	0.199577	0.294565	0.066656	0.0949918	1.4251	0.701703
170932488	RBL2	retinoblastoma-like protein 2 [Mus musculus]	0.558815	0.343659	0.0123322	0.00642186	0.52074	1.92034
227330557	MEIS2	homeobox protein Meis2 isoform 6 [Mus musculus]	0.478985	0.343659	0.0955029	0.132211	1.38436	0.722354
255982555	NRF1	nuclear respiratory factor 1 isoform a [Mus musculus]	0.239492	0.589131	0.104721	0.330188	3.15302	0.317156
94400775	RBPJ	recombining binding protein suppressor of hairless isoform 1 [Mus musculus]	0.199577	0.392754	0.0508206	0.0673976	1.32619	0.754042
153791304	PRR12	proline rich 12 [Mus musculus]	0.678561	0.196377	0.0109073	0.00521673	0.478281	2.09082
90093349	ADNP	activity-dependent neuroprotector homeobox protein [Mus musculus]	0.399154	0.196377	0.0105626	0.0079568	0.753297	1.3275
6677829	RXRG	retinoic acid receptor RXR-gamma isoform 1 [Mus musculus]	0.239492	0.392754	0.0238929	0.0193763	0.810966	1.2331
9789951	FOXO3	forkhead box protein O3 [Mus musculus]	0.119746	0.0981884	0.134625	0.00441186	0.0327714	30.5145
161016780	FOXP4	forkhead box protein P4 isoform 3 [Mus musculus]	0.359238	0.343659	0.0692478	0.0389233	0.562087	1.77908
71067112	PKNOX2	homeobox protein PKNOX2 [Mus musculus]	0.119746	0.245471	0.0326679	0.0517542	1.58425	0.631212
40254124	SMARCA5	SWI/SNF-related matrix-associated actin-dependent regulator of chromatin subfamily A member 5 [Mus musculus]	0.5189	0.343659	0.00777153	0.0131842	1.69647	0.589458
163937838	NFAT5	nuclear factor of activated T-cells 5 isoform a [Mus musculus]	1.07772	1.03098	0.151255	0.189944	1.25579	0.796311
170650717	DBP	D site-binding protein [Mus musculus]	0.119746	0.0490942	0.00356304	0.000244663	0.0686668	14.5631
21313424	DRAP1	dr1-associated corepressor [Mus musculus]	0.0798308	0.0981884	0.00436216	0.0177622	4.07189	0.245586
254553392	ZFP512	zinc finger protein 512 [Mus musculus]	0.199577	0.196377	0.0108279	0.0131536	1.21479	0.82319
255982546	NRF1	nuclear respiratory factor 1 isoform b [Mus musculus]	0.239492	0.638225	0.104721	0.330188	3.15302	0.317156
209862955	NFATC2	nuclear factor of activated T-cells, cytoplasmic 2 isoform d [Mus musculus]	0.199577	0.196377	0.00423404	0.00936204	2.21114	0.452256
172073160	GMEB1	glucocorticoid modulatory element-binding protein 1 [Mus musculus]	0.0798308	0.0981884	0.00590978	0.00207084	0.350409	2.85381
6754848	NFYA	nuclear transcription factor Y subunit alpha isoform b [Mus musculus]	0.239492	0.294565	0.0571825	0.344047	6.01664	0.166206
213417709	NR4A2	nuclear receptor subfamily 4 group A member 2 [Mus musculus]	0.239492	0.245471	0.0125176	0.0175409	1.4013	0.713623
6754610	MAFG	transcription factor MafG [Mus musculus]	0.0399154	0	0.00142816	0.00173755	1.21664	0.821937
7710022	BCL11A	B-cell lymphoma/leukemia 11A isoform 1 [Mus musculus]	0.0798308	0.147283	0.00611278	0.0153708	2.51454	0.397687
6754860	NKX2-2	homeobox protein Nkx-2.2 isoform 1 [Mus musculus]	0.0798308	0.0981884	0.00437852	0.0011271	0.257415	3.88478
158631198	CIC	protein capicua homolog isoform b [Mus musculus]	0.558815	0.147283	0.0128285	0.00176669	0.137716	7.26134
84370382	DACH1	dachshund homolog 1 isoform 2 [Mus musculus]	0.199577	0.147283	0.0152176	0.0105957	0.696279	1.43621
323637458	TEAD3	transcriptional enhancer factor TEF-5 isoform 2 [Mus musculus]	0.199577	0.343659	0.0162661	0.0262253	1.61226	0.620246
31543224	SMAD4	mothers against decapentaplegic homolog 4 [Mus musculus]	0.0798308	0.196377	0.00607385	0.00767046	1.26287	0.791849
149408148	TOX2	TOX high mobility group box family member 2 [Mus musculus]	0.279408	0.392754	0.0260719	0.0426847	1.63719	0.610802
37718989	GMEB2	glucocorticoid modulatory element-binding protein 2 [Mus musculus]	0.0798308	0.0981884	0.00356303	0.0161755	4.53982	0.220273
8394435	TEF	thyrotroph embryonic factor isoform 1 [Mus musculus]	0.119746	0.0490942	0.00672947	0.00204699	0.304183	3.2875
145553997	ARID1B	AT rich interactive domain 1B (Swi1 like) [Mus musculus]	0.758392	0.343659	0.0105615	0.00773918	0.732772	1.36468
83627702	ARNT	aryl hydrocarbon receptor nuclear translocator isoform b [Mus musculus]	0.0798308	0.196377	0.000421586	0.00139662	3.31277	0.301862
162287033	MNT	max-binding protein MNT [Mus musculus]	0.239492	0.245471	0.104584	0.15176	1.45108	0.689144
298676444	TADA2B	transcriptional adaptor 2B [Mus musculus]	0.0798308	0.0981884	0.0281612	0.00936144	0.332423	3.00822
88703055	RFX7	regulatory factor X domain containing 2 [Mus musculus]	0.279408	0.0981884	0.0121728	0.00249719	0.205145	4.87461
34368580	PKNOX1	homeobox protein PKNOX1 [Mus musculus]	0.119746	0.245471	0.0571019	0.055952	0.979861	1.02055
6755604	SOX17	transcription factor SOX-17 [Mus musculus]	0.119746	0.0981884	0.00361311	0.00375489	1.03924	0.962243
119226241	SOX13	transcription factor SOX-13 [Mus musculus]	0.239492	0.0981884	0.00191712	0.00319811	1.66819	0.599453
159032068	FOXC2	forkhead box protein C2 [Mus musculus]	0.0798308	0.0490942	0.0140477	0.00580437	0.413189	2.4202
161621277	NPAS2	neuronal PAS domain-containing protein 2 [Mus musculus]	0.279408	0.294565	0.0251261	0.0514106	2.04611	0.488733
109627663	ZHX1	zinc fingers and homeoboxes protein 1 [Mus musculus]	0.159662	0.0490942	0.00242638	0.00453452	1.86884	0.535091
6754958	OTP	homeobox protein orthopedia [Mus musculus]	0.159662	0.196377	0.0174922	0.0314341	1.79704	0.55647
226423937	SOX10	transcription factor SOX-10 [Mus musculus]	0.199577	0.147283	0.00920191	0.00459471	0.499321	2.00272
40789094	ZHX2	zinc fingers and homeoboxes protein 2 [Mus musculus]	0.0798308	0.0490942	0.00426034	0.000354485	0.0832059	12.0184
31982421	YY1	transcriptional repressor protein YY1 [Mus musculus]	0.119746	0.0981884	0.00653493	0.00884491	1.35348	0.738836
254675249	SMAD3	mothers against decapentaplegic homolog 3 [Mus musculus]	0.119746	0.0981884	0.0229304	0.00734328	0.320243	3.12263
24233564	NPAS4	neuronal PAS domain-containing protein 4 [Mus musculus]	0.0399154	0.392754	0.000861333	0.0710444	82.482	0.0121239
255759923	NFATC1	nuclear factor of activated T-cells, cytoplasmic 1 isoform 6 [Mus musculus]	0.119746	0.196377	0.000516663	0.00644145	12.4674	0.080209
262050608	SMARCA1	probable global transcription activator SNF2L1 [Mus musculus]	0.319323	0.196377	0.00307501	0.0090043	2.92822	0.341504
27370018	FOXJ3	forkhead box protein J3 [Mus musculus]	0.0399154	0.0981884	0.000336308	0.00657148	19.5401	0.0511769
168480127	TRPS1	zinc finger transcription factor Trps1 [Mus musculus]	0.279408	0.196377	0.00291628	0.00219059	0.751158	1.33128
158508460	AHCTF1	protein ELYS [Mus musculus]	0.399154	0.490942	0.00299538	0.0059915	2.00025	0.499938
190194425	EP400	E1A-binding protein p400 isoform 2 [Mus musculus]	0.319323	0.147283	0.00307163	0.00102082	0.332339	3.00898
226958409	TEF	thyrotroph embryonic factor isoform 2 [Mus musculus]	0.0798308	0.0490942	0.00672947	0.00204699	0.304183	3.2875
188497661	MLXIP	MLX-interacting protein isoform 2 [Mus musculus]	0.119746	0.0490942	0.00286585	0.000924655	0.322646	3.09937
6679483	PROX1	prospero homeobox protein 1 [Mus musculus]	0.0798308	0.196377	0.00605838	0.00227127	0.374897	2.6674
62177117	BAZ2B	bromodomain adjacent to zinc finger domain, 2B [Mus musculus]	0.279408	0.0981884	0.00294251	0.000140761	0.0478372	20.9042
7657397	NR4A3	nuclear receptor subfamily 4 group A member 3 [Mus musculus]	0.119746	0.0981884	0.0107351	0.0204285	1.90296	0.525496
159032064	SALL1	sal-like protein 1 [Mus musculus]	0.159662	0.0490942	0.00333416	0.00255841	0.767333	1.30322
32469497	ZFP828	chromosome alignment-maintaining phosphoprotein 1 [Mus musculus]	0.0399154	0.0490942	0.000969357	0.00095606	0.986283	1.01391
6679100	NPAS1	neuronal PAS domain-containing protein 1 [Mus musculus]	0.0399154	0.0490942	0.000264658	0.00313879	11.8598	0.0843183
162287212	MYCN	N-myc proto-oncogene protein [Mus musculus]	0.0798308	0.0490942	0.000829625	0.072821	87.7758	0.0113927
40254564	ZEB2	zinc finger E-box-binding homeobox 2 isoform 2 [Mus musculus]	0.0798308	0	0.00130751	0.00139618	1.06781	0.936492
256017167	MGA	MAX gene-associated protein isoform 2 [Mus musculus]	0.199577	0	0.0012186	0.000216396	0.177578	5.63133
209862973	SSRP1	FACT complex subunit SSRP1 [Mus musculus]	0.0399154	0	0.000700273	0.0212976	30.4134	0.0328803
113199757	ZFP608	zinc finger protein 608 [Mus musculus]	0.0798308	0.0490942	0.00356927	0.000642948	0.180134	5.55141
27229145	ZDHHC13	palmitoyltransferase ZDHHC13 [Mus musculus]	0.0399154	0.0490942	0.00317512	0.00540368	1.70188	0.587584
209447068	ZFP609	zinc finger protein 609 [Mus musculus]	0.0399154	0	0.00171053	0.000295167	0.172559	5.79513
160333394	EBF4	transcription factor COE4 [Mus musculus]	0	0.0490942	0.00398488	0.0075684	1.89928	0.526516

## Sheet: Only in Sham
Accession	GeneSymbol	Description	ΣPSMs_Sham	ΣPSMs_Model	iBAQ value_Sham	iBAQ value_Model
226874810	MLX	max-like protein X isoform gamma [Mus musculus]	2	1	45858.6	0
269954719	JAZF1	juxtaposed with another zinc finger protein 1 isoform 1 [Mus musculus]	3	1	103056	0
59858557	OLIG2	oligodendrocyte transcription factor 2 [Mus musculus]	3	1	103314	0
253683481	HMG20B	SWI/SNF-related matrix-associated actin-dependent regulator of chromatin subfamily E member 1-related [Mus musculus]	6	0	62470
213417929	PRRX2	paired mesoderm homeobox protein 2 [Mus musculus]	4	2	106093
300796099	MEIS1	homeobox protein Meis1 isoform B [Mus musculus]	10	6	727932
6677731	RFX2	DNA-binding protein RFX2 isoform 2 [Mus musculus]	11	3	316861
257196203	ZBTB20	zinc finger and BTB domain-containing protein 20 isoform S [Mus musculus]	4	2	106161	0
6754538	LHX2	LIM/homeobox protein Lhx2 [Mus musculus]	3	1	168444
56118239	SOX4	transcription factor SOX-4 [Mus musculus]	2	0	6419.18
31560566	MXD4	max dimerization protein 4 [Mus musculus]	1	0	13984.4
6678557	VAX1	ventral anterior homeobox 1 [Mus musculus]	1	0	6975.11
6756049	ZFP148	zinc finger protein 148 [Mus musculus]	6	0	265143
22507329	E2F4	transcription factor E2F4 [Mus musculus]	2	0	86766.6
226246558	NKX2-1	homeobox protein Nkx-2.1 [Mus musculus]	2	1	44532	0
114431256	POU2F1	POU domain, class 2, transcription factor 1 isoform L [Mus musculus]	3	1	24522.7
34610227	FOXO6	forkhead box protein O6 [Mus musculus]	4	2	65752.4
156766077	SOX3	transcription factor SOX-3 [Mus musculus]	6	4	137267
295844817	MITF	microphthalmia-associated transcription factor isoform 3 [Mus musculus]	5	4	138538
29244252	SOX21	transcription factor SOX-21 [Mus musculus]	6	3	211653
6754766	MXI1	max-interacting protein 1 isoform a [Mus musculus]	1	0	24246.8
164663877	THRB	thyroid hormone receptor beta isoform 1 [Mus musculus]	2	1	32277.8
7305415	SPDEF	SAM pointed domain-containing Ets transcription factor [Mus musculus]	2	0	1.56472e+06
31981130	KLF13	Krueppel-like factor 13 [Mus musculus]	1	1	7628.52	0
6671541	ALX4	homeobox protein aristaless-like 4 [Mus musculus]	2	1	27782.1
226437584	SOX14	transcription factor SOX-14 [Mus musculus]	2	1	46391
6755680	BHLHE40	class E basic helix-loop-helix protein 40 [Mus musculus]	1	0	51175.8
6755474	SFPI1	transcription factor PU.1 [Mus musculus]	1	0	17934.6
40254321	ZHX3	zinc fingers and homeoboxes protein 3 [Mus musculus]	2	0	5182.29
121247453	NR3C1	glucocorticoid receptor [Mus musculus]	3	0	14481.8
45593124	RARB	retinoic acid receptor beta [Mus musculus]	3	1	9173.25
226371760	ERF	ETS domain-containing transcription factor ERF [Mus musculus]	1	0	10750.7
9055212	EGR3	early growth response protein 3 [Mus musculus]	1	0	107079
6680205	HES1	transcription factor HES-1 [Mus musculus]	1	0	7788.78
38348308	RYBP	RING1 and YY1-binding protein [Mus musculus]	1	0	16323.4
114155153	MAZ	myc-associated zinc finger protein [Mus musculus]	2	0	60444.4
255918158	TCF3	transcription factor E2-alpha isoform 3 [Mus musculus]	2	0	41036.8
242332576	DMRTB1	doublesex- and mab-3-related transcription factor B1 [Mus musculus]	1	0	19093.4
90669983	ZFP91	E3 ubiquitin-protein ligase ZFP91 [Mus musculus]	1	1	9711.49	0
124053451	ZZZ3	ZZ-type zinc finger-containing protein 3 [Mus musculus]	2	0	4656.8
28893273	ZFP629	zinc finger protein 629 [Mus musculus]	1	0	4588.55
26986627	TSHZ3	teashirt homolog 3 [Mus musculus]	1	0	8625.96
113205067	ZFX	zinc finger X-chromosomal protein [Mus musculus]	1	0	1916.8
27369896	TRERF1	transcriptional-regulating factor 1 isoform 2 [Mus musculus]	1	0	5403.24
124107625	HIVEP3	transcription factor HIVEP3 [Mus musculus]	1	0	20193.6
148234285	RERE	arginine-glutamic acid dipeptide repeats protein [Mus musculus]	0	0	3131.41	0
114205435	BAZ2A	bromodomain adjacent to zinc finger domain protein 2A [Mus musculus]	1	0	6887.7

## Sheet: Only in Model
Accession	GeneSymbol	Description	ΣPSMs_Sham	ΣPSMs_Model	iBAQ value_Sham	iBAQ value_Model
70909354	PRRX1	paired mesoderm homeobox protein 1 isoform c [Mus musculus]	3	3		143217
110347410	CEBPD	CCAAT/enhancer-binding protein delta [Mus musculus]	0	3		42307.9
86604724	ATF1	cyclic AMP-dependent transcription factor ATF-1 [Mus musculus]	4	3		98564
34328117	FOSL2	fos-related antigen 2 [Mus musculus]	0	4		47427.7
76443675	NKX6-2	NK6 transcription factor related, locus 2 [Mus musculus]	1	1		26943.3
6753894	FOS	proto-oncogene c-Fos [Mus musculus]	0	5		424438
296040465	TFDP2	transcription factor Dp-2 isoform B [Mus musculus]	2	3	0	83495.5
6753404	CEBPB	CCAAT/enhancer-binding protein beta [Mus musculus]	0	2		28775.1
22122557	ATF7	cyclic AMP-dependent transcription factor ATF-7 [Mus musculus]	2	2		26232.3
6681177	TWIST2	twist-related protein 2 [Mus musculus]	0	1		26030.6
22779899	CDC5L	cell division cycle 5-like protein [Mus musculus]	1	1	0	1539.51
8393832	NFIL3	nuclear factor interleukin-3-regulated protein [Mus musculus]	0	1		38515.7
71037381	ZBTB43	zinc finger and BTB domain-containing protein 43 isoform b [Mus musculus]	0	1		1.05045e+06
134032037	ZSCAN12	zinc finger and SCAN domain-containing protein 12 [Mus musculus]	0	1		20409.7
31982053	RELB	transcription factor RelB [Mus musculus]	0	1		85801.1
66955864	ZFP579	zinc finger protein 579 [Mus musculus]	0	1		5367.18
51988896	ZFP644	zinc finger protein 644 [Mus musculus]	1	0	0	1156.86
74136557	ARID5B	AT-rich interactive domain-containing protein 5B [Mus musculus]	1	0	0	1508.99
261245033	ZFP712	zinc finger protein 712 [Mus musculus]	0	1		3251.84

## Sheet: For Target Prediction 
Upregulated
Accession	GeneSymbol	Description	normalized iBAQ value_Sham(*10-3)	normalized iBAQ value_Model(*10-3)	Ratio(Model/Sham)
148747370	NFIB	nuclear factor 1 B-type isoform 3 [Mus musculus]	0.926307	1.46193	1.57824
262331511	HMGA1	high mobility group protein HMG-I/HMG-Y isoform c [Mus musculus]	0.301722	1.44037	4.77382
127140986	SOX2	transcription factor SOX-2 [Mus musculus]	0.0837696	0.19389	2.31456
110835729	CUX1	protein CASP isoform a [Mus musculus]	0.30153	0.41376	1.3722
6678303	TFAM	transcription factor A, mitochondrial precursor [Mus musculus]	1.44944	6.85527	4.72959
6754838	NFIX	nuclear factor 1 X-type isoform 2 [Mus musculus]	1.07591	2.0512	1.90648
6754404	JUND	transcription factor jun-D [Mus musculus]	0.0173238	0.0902167	5.20768
163965422	NFIB	nuclear factor 1 B-type isoform 2 [Mus musculus]	0.926307	1.46193	1.57824
6754836	NFIA	nuclear factor 1 A-type isoform 2 [Mus musculus]	0.938979	1.68294	1.7923
126517474	NFIX	nuclear factor 1 X-type isoform 3 [Mus musculus]	1.07591	2.0512	1.90648
20982839	SATB2	DNA-binding protein SATB2 [Mus musculus]	0.309449	0.696913	2.25211
34328255	FOXO1	forkhead box protein O1 [Mus musculus]	0.0376258	0.0580073	1.54169
6680231	HMGB3	high mobility group protein B3 [Mus musculus]	0.0740281	0.100531	1.35801
7110681	PBX1	pre-B-cell leukemia transcription factor 1 isoform b [Mus musculus]	0.169826	0.224914	1.32438
71037397	RFX5	DNA-binding protein Rfx5 [Mus musculus]	0.0387278	0.0705624	1.82201
110815859	CUX1	protein CASP isoform b [Mus musculus]	0.30153	0.41376	1.3722
254826765	SATB1	DNA-binding protein SATB1 [Mus musculus]	0.165239	0.49946	3.02265
84370351	NFIC	nuclear factor 1 C-type isoform b [Mus musculus]	0.431078	0.722243	1.67544
70980523	RFXANK	DNA-binding protein RFXANK isoform 2 [Mus musculus]	0.0114934	0.0372939	3.24483
6754210	HMGA2	high mobility group protein HMGI-C [Mus musculus]	0.0161137	0.0480301	2.98071
133904142	TERF2	telomeric repeat-binding factor 2 isoform 1 [Mus musculus]	0.0893813	0.123604	1.38289
19526812	MEF2D	myocyte-specific enhancer factor 2D [Mus musculus]	0.53536	0.730419	1.36435
6680512	JUNB	transcription factor jun-B [Mus musculus]	0.00770951	0.21803	28.2806
6678521	USF1	upstream stimulatory factor 1 [Mus musculus]	0.327409	0.626281	1.91284
6679423	POU3F2	POU domain, class 3, transcription factor 2 [Mus musculus]	0.0915098	0.165046	1.80359
19526802	ERG	transcriptional regulator ERG [Mus musculus]	0.0368454	0.0544203	1.47699
165932306	SOX5	transcription factor SOX-5 isoform a [Mus musculus]	0.0299869	0.058343	1.94562
117606322	SOX1	transcription factor SOX-1 [Mus musculus]	0.0301271	0.0534492	1.77412
145386522	TCF4	transcription factor 4 isoform b [Mus musculus]	0.0525429	0.0732261	1.39364
51491880	MTA2	metastasis-associated protein MTA2 [Mus musculus]	0.0380497	0.0679802	1.78661
6680732	ARNTL	aryl hydrocarbon receptor nuclear translocator-like protein 1 isoform 1 [Mus musculus]	0.161832	0.24151	1.49235
6678305	TFDP1	transcription factor Dp-1 [Mus musculus]	0.0182339	0.0705951	3.87164
111185902	NR2F1	COUP transcription factor 1 [Mus musculus]	0.188306	0.37002	1.96499
6680229	HMGB2	high mobility group protein B2 [Mus musculus]	0.0101655	0.0144999	1.42638
76253934	MEF2A	myocyte-specific enhancer factor 2A [Mus musculus]	0.11641	0.172736	1.48387
6678275	TEAD1	transcriptional enhancer factor TEF-1 isoform 2 [Mus musculus]	0.110839	0.15174	1.36901
281485603	MEF2C	myocyte-specific enhancer factor 2C isoform 1 [Mus musculus]	0.240667	0.542052	2.25229
13384624	MEF2C	myocyte-specific enhancer factor 2C isoform 2 [Mus musculus]	0.240667	0.542052	2.25229
114326538	NFYC	nuclear transcription factor Y subunit gamma isoform 1 [Mus musculus]	2.26289	3.20928	1.41822
50345972	FOXC1	forkhead box protein C1 [Mus musculus]	0.00731426	0.549259	75.0943
7106459	CLOCK	circadian locomoter output cycles protein kaput [Mus musculus]	0.101952	0.184858	1.81318
82546826	FOXK1	forkhead box protein K1 [Mus musculus]	0.0266271	0.0728234	2.73494
27735019	LEF1	lymphoid enhancer-binding factor 1 isoform a [Mus musculus]	0.00639989	0.026812	4.18945
161086973	GATAD1	GATA zinc finger domain-containing protein 1 [Mus musculus]	0.00112694	0.00803457	7.12952
6754850	NFYB	nuclear transcription factor Y subunit beta [Mus musculus]	0.224587	0.578549	2.57605
226530197	BCL11A	B-cell lymphoma/leukemia 11A isoform 3 [Mus musculus]	0.00611278	0.0153708	2.51454
10048414	SRF	serum response factor [Mus musculus]	0.0481391	0.185147	3.84608
112421097	SMARCC1	SWI/SNF complex subunit SMARCC1 [Mus musculus]	0.0317925	0.0548391	1.7249
66955886	PDS5B	sister chromatid cohesion protein PDS5 homolog B [Mus musculus]	0.0301308	0.0443102	1.4706
6754402	JUN	transcription factor AP-1 [Mus musculus]	0.00414607	0.0394501	9.51506
7106383	POU3F1	POU domain, class 3, transcription factor 1 [Mus musculus]	0.06829	0.0942346	1.37992
269308255	ZFP821	zinc finger protein 821 [Mus musculus]	0.0022842	0.00516801	2.2625
172073171	TBP	TATA-box-binding protein [Mus musculus]	0.00710687	0.0134153	1.88765
112421036	POU3F3	POU domain, class 3, transcription factor 3 [Mus musculus]	0.0887818	0.156658	1.76453
154090947	NPAS3	neuronal PAS domain-containing protein 3 [Mus musculus]	0.0191163	0.0272718	1.42662
6679827	FOSB	protein fosB [Mus musculus]	0.00711858	0.0277662	3.90052
45598394	NR2F2	COUP transcription factor 2 isoform 1 [Mus musculus]	0.110747	0.306977	2.77187
38524596	DLX5	homeobox protein DLX-5 isoform 1 [Mus musculus]	0.0854988	0.243835	2.85191
15022805	HMG20A	high mobility group protein 20A [Mus musculus]	0.066656	0.0949918	1.4251
227330557	MEIS2	homeobox protein Meis2 isoform 6 [Mus musculus]	0.0955029	0.132211	1.38436
255982555	NRF1	nuclear respiratory factor 1 isoform a [Mus musculus]	0.104721	0.330188	3.15302
94400775	RBPJ	recombining binding protein suppressor of hairless isoform 1 [Mus musculus]	0.0508206	0.0673976	1.32619
71067112	PKNOX2	homeobox protein PKNOX2 [Mus musculus]	0.0326679	0.0517542	1.58425
40254124	SMARCA5	SWI/SNF-related matrix-associated actin-dependent regulator of chromatin subfamily A member 5 [Mus musculus]	0.00777153	0.0131842	1.69647
21313424	DRAP1	dr1-associated corepressor [Mus musculus]	0.00436216	0.0177622	4.07189
255982546	NRF1	nuclear respiratory factor 1 isoform b [Mus musculus]	0.104721	0.330188	3.15302
209862955	NFATC2	nuclear factor of activated T-cells, cytoplasmic 2 isoform d [Mus musculus]	0.00423404	0.00936204	2.21114
6754848	NFYA	nuclear transcription factor Y subunit alpha isoform b [Mus musculus]	0.0571825	0.344047	6.01664
213417709	NR4A2	nuclear receptor subfamily 4 group A member 2 [Mus musculus]	0.0125176	0.0175409	1.4013
7710022	BCL11A	B-cell lymphoma/leukemia 11A isoform 1 [Mus musculus]	0.00611278	0.0153708	2.51454
323637458	TEAD3	transcriptional enhancer factor TEF-5 isoform 2 [Mus musculus]	0.0162661	0.0262253	1.61226
149408148	TOX2	TOX high mobility group box family member 2 [Mus musculus]	0.0260719	0.0426847	1.63719
37718989	GMEB2	glucocorticoid modulatory element-binding protein 2 [Mus musculus]	0.00356303	0.0161755	4.53982
83627702	ARNT	aryl hydrocarbon receptor nuclear translocator isoform b [Mus musculus]	0.000421586	0.00139662	3.31277
162287033	MNT	max-binding protein MNT [Mus musculus]	0.104584	0.15176	1.45108
119226241	SOX13	transcription factor SOX-13 [Mus musculus]	0.00191712	0.00319811	1.66819
161621277	NPAS2	neuronal PAS domain-containing protein 2 [Mus musculus]	0.0251261	0.0514106	2.04611
109627663	ZHX1	zinc fingers and homeoboxes protein 1 [Mus musculus]	0.00242638	0.00453452	1.86884
6754958	OTP	homeobox protein orthopedia [Mus musculus]	0.0174922	0.0314341	1.79704
31982421	YY1	transcriptional repressor protein YY1 [Mus musculus]	0.00653493	0.00884491	1.35348
24233564	NPAS4	neuronal PAS domain-containing protein 4 [Mus musculus]	0.000861333	0.0710444	82.482
255759923	NFATC1	nuclear factor of activated T-cells, cytoplasmic 1 isoform 6 [Mus musculus]	0.000516663	0.00644145	12.4674
262050608	SMARCA1	probable global transcription activator SNF2L1 [Mus musculus]	0.00307501	0.00900431	2.92822
27370018	FOXJ3	forkhead box protein J3 [Mus musculus]	0.000336308	0.00657148	19.5401
158508460	AHCTF1	protein ELYS [Mus musculus]	0.00299538	0.00599151	2.00025
7657397	NR4A3	nuclear receptor subfamily 4 group A member 3 [Mus musculus]	0.0107351	0.0204285	1.90296
6679100	NPAS1	neuronal PAS domain-containing protein 1 [Mus musculus]	0.000264658	0.00313879	11.8598
162287212	MYCN	N-myc proto-oncogene protein [Mus musculus]	0.000829625	0.072821	87.7758
209862973	SSRP1	FACT complex subunit SSRP1 [Mus musculus]	0.000700273	0.0212976	30.4134
27229145	ZDHHC13	palmitoyltransferase ZDHHC13 [Mus musculus]	0.00317512	0.00540368	1.70188
160333394	EBF4	transcription factor COE4 [Mus musculus]	0.00398488	0.0075684	1.89928
Downregulated
Accession	GeneSymbol	Description	normalized iBAQ value_Sham(*10-3)	normalized iBAQ value_Model(*10-3)	Ratio(Model/Sham)
13386064	YEATS4	YEATS domain-containing protein 4 [Mus musculus]	0.0461216	0.0244123	0.529303
21314854	GATAD2B	transcriptional repressor p66-beta [Mus musculus]	0.0671607	0.0451824	0.672751
91598896	MTA1	metastasis-associated protein MTA1 [Mus musculus]	0.0796334	0.0512636	0.643745
134032032	UBP1	upstream-binding protein 1 isoform a [Mus musculus]	1.43248	0.920674	0.642712
6753644	DLX1	homeobox protein DLX-1 [Mus musculus]	0.0909136	0.0635746	0.699286
113205053	UBTF	nucleolar transcription factor 1 isoform 2 [Mus musculus]	0.340151	0.127835	0.375819
113205057	UBTF	nucleolar transcription factor 1 isoform 1 [Mus musculus]	0.340151	0.127835	0.375819
6755384	RXRA	retinoic acid receptor RXR-alpha [Mus musculus]	0.0695472	0.0394921	0.567846
238018071	FOXK2	forkhead box protein K2 [Mus musculus]	0.0736384	0.0463247	0.629083
283806536	MTA3	metastasis-associated protein MTA3 isoform 1 [Mus musculus]	0.0429769	0.0138796	0.322954
30017357	THRA	thyroid hormone receptor alpha [Mus musculus]	0.0237368	0.0110018	0.463492
327315360	RXRB	retinoic acid receptor RXR-beta isoform 4 [Mus musculus]	0.0465367	0.0216954	0.4662
46877060	FOXP2	forkhead box protein P2 [Mus musculus]	0.0604675	0.0321374	0.531482
59939908	SIX3	homeobox protein SIX3 [Mus musculus]	0.0171503	0.00948497	0.553049
120586999	BCL11B	B-cell lymphoma/leukemia 11B isoform b [Mus musculus]	0.0136671	0.00406775	0.29763
164519134	GATAD2A	transcriptional repressor p66 alpha isoform b [Mus musculus]	0.00528657	0.00204647	0.387108
6679627	ELF1	ETS-related transcription factor Elf-1 [Mus musculus]	0.00571376	0.00272893	0.477606
170932488	RBL2	retinoblastoma-like protein 2 [Mus musculus]	0.0123322	0.00642186	0.52074
153791304	PRR12	proline rich 12 [Mus musculus]	0.0109073	0.00521673	0.478281
9789951	FOXO3	forkhead box protein O3 [Mus musculus]	0.134625	0.00441186	0.0327714
161016780	FOXP4	forkhead box protein P4 isoform 3 [Mus musculus]	0.0692478	0.0389233	0.562087
170650717	DBP	D site-binding protein [Mus musculus]	0.00356304	0.000244663	0.0686668
172073160	GMEB1	glucocorticoid modulatory element-binding protein 1 [Mus musculus]	0.00590978	0.00207084	0.350409
6754860	NKX2-2	homeobox protein Nkx-2.2 isoform 1 [Mus musculus]	0.00437852	0.0011271	0.257415
158631198	CIC	protein capicua homolog isoform b [Mus musculus]	0.0128285	0.00176669	0.137716
84370382	DACH1	dachshund homolog 1 isoform 2 [Mus musculus]	0.0152176	0.0105957	0.696279
8394435	TEF	thyrotroph embryonic factor isoform 1 [Mus musculus]	0.00672947	0.00204699	0.304183
298676444	TADA2B	transcriptional adaptor 2B [Mus musculus]	0.0281612	0.00936144	0.332423
88703055	RFX7	regulatory factor X domain containing 2 [Mus musculus]	0.0121728	0.00249719	0.205145
159032068	FOXC2	forkhead box protein C2 [Mus musculus]	0.0140477	0.00580437	0.413189
226423937	SOX10	transcription factor SOX-10 [Mus musculus]	0.00920191	0.00459471	0.499321
40789094	ZHX2	zinc fingers and homeoboxes protein 2 [Mus musculus]	0.00426034	0.000354485	0.0832059
254675249	SMAD3	mothers against decapentaplegic homolog 3 [Mus musculus]	0.0229304	0.00734328	0.320243
190194425	EP400	E1A-binding protein p400 isoform 2 [Mus musculus]	0.00307163	0.00102082	0.332339
226958409	TEF	thyrotroph embryonic factor isoform 2 [Mus musculus]	0.00672947	0.00204699	0.304183
188497661	MLXIP	MLX-interacting protein isoform 2 [Mus musculus]	0.00286585	0.000924655	0.322646
6679483	PROX1	prospero homeobox protein 1 [Mus musculus]	0.00605838	0.00227127	0.374897
62177117	BAZ2B	bromodomain adjacent to zinc finger domain, 2B [Mus musculus]	0.00294251	0.000140761	0.0478372
256017167	MGA	MAX gene-associated protein isoform 2 [Mus musculus]	0.0012186	0.000216396	0.177578
113199757	ZFP608	zinc finger protein 608 [Mus musculus]	0.00356927	0.000642948	0.180134
209447068	ZFP609	zinc finger protein 609 [Mus musculus]	0.00171053	0.000295167	0.172559
Only in Model
Accession	GeneSymbol	Description	iBAQ value_Sham	iBAQ value_Model
70909354	PRRX1	paired mesoderm homeobox protein 1 isoform c [Mus musculus]		143217
110347410	CEBPD	CCAAT/enhancer-binding protein delta [Mus musculus]		42307.9
86604724	ATF1	cyclic AMP-dependent transcription factor ATF-1 [Mus musculus]		98564
34328117	FOSL2	fos-related antigen 2 [Mus musculus]		47427.7
76443675	NKX6-2	NK6 transcription factor related, locus 2 [Mus musculus]		26943.3
6753894	FOS	proto-oncogene c-Fos [Mus musculus]		424438
296040465	TFDP2	transcription factor Dp-2 isoform B [Mus musculus]	0	83495.5
6753404	CEBPB	CCAAT/enhancer-binding protein beta [Mus musculus]		28775.1
22122557	ATF7	cyclic AMP-dependent transcription factor ATF-7 [Mus musculus]		26232.3
6681177	TWIST2	twist-related protein 2 [Mus musculus]		26030.6
22779899	CDC5L	cell division cycle 5-like protein [Mus musculus]	0	1539.51
8393832	NFIL3	nuclear factor interleukin-3-regulated protein [Mus musculus]		38515.7
71037381	ZBTB43	zinc finger and BTB domain-containing protein 43 isoform b [Mus musculus]		1.05045e+06
134032037	ZSCAN12	zinc finger and SCAN domain-containing protein 12 [Mus musculus]		20409.7
31982053	RELB	transcription factor RelB [Mus musculus]		85801.1
66955864	ZFP579	zinc finger protein 579 [Mus musculus]		5367.18
51988896	ZFP644	zinc finger protein 644 [Mus musculus]	0	1156.86
74136557	ARID5B	AT-rich interactive domain-containing protein 5B [Mus musculus]	0	1508.99
261245033	ZFP712	zinc finger protein 712 [Mus musculus]		3251.84
