# Supplementary material for: Systematic investigation of transcription factors critical in the protection against cerebral ischemia by Danhong injection
Source: Sci Rep. 2016 Jul 19;6:29823. doi: 10.1038/srep29823 (PMC4949467; doi:10.1038/srep29823)
Supplement: Supplementary Dataset 3 [file srep29823-s4.xls]

## Sheet: Sheet1
Table S3 Putative targets for the chemical components containing in DHI
No.	Components	Target_name	Uniprotacc
DS1	1,2-Dihydrotanshiquinone	Progesterone_receptor	P06401
DS1	1,2-Dihydrotanshiquinone	Glucocorticoid_receptor	P04150
DS1	1,2-Dihydrotanshiquinone	Glucocorticoid_receptor	P04150
DS1	1,2-Dihydrotanshiquinone	Glucocorticoid_receptor	P04150
DS1	1,2-Dihydrotanshiquinone	Glucocorticoid_receptor	P04150
DS1	1,2-Dihydrotanshiquinone	Progesterone_receptor	P06401
DS1	1,2-Dihydrotanshiquinone	Cytosolic_phospholipase_A2	P47712
DS1	1,2-Dihydrotanshiquinone	Mineralocorticoid_receptor	P08235
DS1	1,2-Dihydrotanshiquinone	Glucocorticoid_receptor	P04150
DS1	1,2-Dihydrotanshiquinone	Progesterone_receptor	P06401
DS1	1,2-Dihydrotanshiquinone	Estrogen_receptor	P03372
DS1	1,2-Dihydrotanshiquinone	Glucocorticoid_receptor	P04150
DS1	1,2-Dihydrotanshiquinone	Glucocorticoid_receptor	P04150
DS1	1,2-Dihydrotanshiquinone	Tubulin_beta-1_chain	Q9H4B7
DS1	1,2-Dihydrotanshiquinone	Apoptosis_regulator_Bcl-2	P10415
DS1	1,2-Dihydrotanshiquinone	Nuclear_receptor_subfamily_1_group_I_member_2	O75469
DS1	1,2-Dihydrotanshiquinone	Microtubule-associated_protein_4	P27816
DS1	1,2-Dihydrotanshiquinone	Microtubule-associated_protein_2	P11137
DS1	1,2-Dihydrotanshiquinone	Microtubule-associated_protein_tau	P10636
DS1	1,2-Dihydrotanshiquinone	Tubulin_beta-1_chain	Q9H4B7
DS1	1,2-Dihydrotanshiquinone	Apoptosis_regulator_Bcl-2	P10415
DS1	1,2-Dihydrotanshiquinone	Microtubule-associated_protein_2	P11137
DS1	1,2-Dihydrotanshiquinone	Microtubule-associated_protein_4	P27816
DS1	1,2-Dihydrotanshiquinone	Microtubule-associated_protein_tau	P10636
DS1	1,2-Dihydrotanshiquinone	Nuclear_receptor_subfamily_1_group_I_member_2	O75469
DS1	1,2-Dihydrotanshiquinone	Tubulin_alpha-4A_chain	P68366
DS1	1,2-Dihydrotanshiquinone	Tubulin_beta-1_chain	Q9H4B7
DS10	6-Hydroxymethyllumazin	Transient_receptor_potential_cation_channel_subfamily_V_member_1	Q8NER1
DS10	6-Hydroxymethyllumazin	Taste_receptor_type_1_member_2	Q8TE23
DS10	6-Hydroxymethyllumazin	HIV-1_protease	O90777
DS10	6-Hydroxymethyllumazin	HIV-1_Protease	Q72874
DS10	6-Hydroxymethyllumazin	Prostaglandin_F2-alpha_receptor	P43088
DS10	6-Hydroxymethyllumazin	HIV-1_Protease	Q72874
DS10	6-Hydroxymethyllumazin	Angiotensin-converting_enzyme	P12821
DS10	6-Hydroxymethyllumazin	Angiotensin-converting_enzyme	P12821
DS10	6-Hydroxymethyllumazin	Angiotensin-converting_enzyme_2	Q9BYF1
DS10	6-Hydroxymethyllumazin	Prostaglandin_G/H_synthase_1	P23219
DS10	6-Hydroxymethyllumazin	Prostaglandin_G/H_synthase_2	P35354
DS10	6-Hydroxymethyllumazin	Angiotensin-converting_enzyme	P12821
DS10	6-Hydroxymethyllumazin	Sodium_channel_protein_type_10_subunit_alpha	Q9Y5Y9
DS10	6-Hydroxymethyllumazin	Histamine_H1_receptor	P35367
DS10	6-Hydroxymethyllumazin	Prostaglandin_G/H_synthase_1	P23219
DS10	6-Hydroxymethyllumazin	Prostaglandin_G/H_synthase_2	P35354
DS10	6-Hydroxymethyllumazin	C-X-C_chemokine_receptor_type_1	P25024
DS10	6-Hydroxymethyllumazin	Neuronal_acetylcholine_receptor_subunit_alpha-2	Q15822
DS10	6-Hydroxymethyllumazin	Muscarinic_acetylcholine_receptor_M2	P08172
DS10	6-Hydroxymethyllumazin	Gonadotropin-releasing_hormone_receptor	P30968
DS10	6-Hydroxymethyllumazin	Muscarinic_acetylcholine_receptor_M1	P11229
DS10	6-Hydroxymethyllumazin	Muscarinic_acetylcholine_receptor_M2	P08172
DS10	6-Hydroxymethyllumazin	Muscarinic_acetylcholine_receptor_M3	P20309
DS10	6-Hydroxymethyllumazin	Muscarinic_acetylcholine_receptor_M4	P08173
DS10	6-Hydroxymethyllumazin	Muscarinic_acetylcholine_receptor_M5	P08912
DS10	6-Hydroxymethyllumazin	DNA_ligase_1	P18858
DS10	6-Hydroxymethyllumazin	DNA_ligase_3	P49916
DS10	6-Hydroxymethyllumazin	Alpha-1A_adrenergic_receptor	P35348
DS10	6-Hydroxymethyllumazin	Alpha-2A_adrenergic_receptor	P08913
DS10	6-Hydroxymethyllumazin	Beta-2_adrenergic_receptor	P07550
DS10	6-Hydroxymethyllumazin	Cholinesterase	P06276
DS10	6-Hydroxymethyllumazin	Acetylcholinesterase	P22303
DS10	6-Hydroxymethyllumazin	Prostaglandin_G/H_synthase_2	P35354
DS10	6-Hydroxymethyllumazin	Prostaglandin_G/H_synthase_1	P23219
DS10	6-Hydroxymethyllumazin	Prostaglandin_G/H_synthase_2	P35354
DS10	6-Hydroxymethyllumazin	Prostaglandin_G/H_synthase_1	P23219
DS10	6-Hydroxymethyllumazin	Thymidylate_synthase	P04818
DS10	6-Hydroxymethyllumazin	Bifunctional_purine_biosynthesis_protein_PURH	P31939
DS10	6-Hydroxymethyllumazin	Dihydrofolate_reductase	P00374
DS10	6-Hydroxymethyllumazin	Trifunctional_purine_biosynthetic_protein_adenosine-3	P22102
DS10	6-Hydroxymethyllumazin	Prostaglandin_G/H_synthase_2	P35354
DS10	6-Hydroxymethyllumazin	Prostaglandin_G/H_synthase_1	P23219
DS10	6-Hydroxymethyllumazin	Peroxisome_proliferator-activated_receptor_gamma	P37231
DS10	6-Hydroxymethyllumazin	Prostaglandin_G/H_synthase_2	P35354
DS10	6-Hydroxymethyllumazin	Prostaglandin_G/H_synthase_1	P23219
DS10	6-Hydroxymethyllumazin	Arachidonate_5-lipoxygenase	P09917
DS10	6-Hydroxymethyllumazin	Peroxisome_proliferator-activated_receptor_alpha	Q07869
DS10	6-Hydroxymethyllumazin	Metalloproteinase	O43923
DS10	6-Hydroxymethyllumazin	3-hydroxy-3-methylglutaryl-coenzyme_A_reductase	P04035
DS10	6-Hydroxymethyllumazin	Dipeptidyl_peptidase_4	P27487
DS10	6-Hydroxymethyllumazin	Aryl_hydrocarbon_receptor	P35869
DS10	6-Hydroxymethyllumazin	Prostacyclin_receptor	P43119
DS10	6-Hydroxymethyllumazin	Prostaglandin_E2_receptor_EP1_subtype	P34995
DS10	6-Hydroxymethyllumazin	cAMP-specific_3',5'-cyclic_phosphodiesterase_4A	P27815
DS10	6-Hydroxymethyllumazin	cAMP-specific_3',5'-cyclic_phosphodiesterase_4B	Q07343
DS10	6-Hydroxymethyllumazin	cAMP-specific_3',5'-cyclic_phosphodiesterase_4C	Q08493
DS10	6-Hydroxymethyllumazin	cAMP-specific_3',5'-cyclic_phosphodiesterase_4D	Q08499
DS10	6-Hydroxymethyllumazin	Tissue-type_plasminogen_activator	P00750
DS10	6-Hydroxymethyllumazin	Tubulin_beta-1_chain	Q9H4B7
DS10	6-Hydroxymethyllumazin	Apoptosis_regulator_Bcl-2	P10415
DS10	6-Hydroxymethyllumazin	Nuclear_receptor_subfamily_1_group_I_member_2	O75469
DS10	6-Hydroxymethyllumazin	Microtubule-associated_protein_4	P27816
DS10	6-Hydroxymethyllumazin	Microtubule-associated_protein_2	P11137
DS10	6-Hydroxymethyllumazin	Microtubule-associated_protein_tau	P10636
DS10	6-Hydroxymethyllumazin	Tubulin_beta-1_chain	Q9H4B7
DS10	6-Hydroxymethyllumazin	Apoptosis_regulator_Bcl-2	P10415
DS10	6-Hydroxymethyllumazin	Microtubule-associated_protein_2	P11137
DS10	6-Hydroxymethyllumazin	Microtubule-associated_protein_4	P27816
DS10	6-Hydroxymethyllumazin	Microtubule-associated_protein_tau	P10636
DS10	6-Hydroxymethyllumazin	Nuclear_receptor_subfamily_1_group_I_member_2	O75469
DS10	6-Hydroxymethyllumazin	Tryptophan--tRNA_ligase_2	Q9RVD6
DS10	6-Hydroxymethyllumazin	Penicillin-binding_protein_3	P42971
DS10	6-Hydroxymethyllumazin	Penicillin-binding_protein_1A	P02918
DS10	6-Hydroxymethyllumazin	Penicillin-binding_protein_1B	P02919
DS10	6-Hydroxymethyllumazin	D-alanyl-D-alanine_carboxypeptidase_DacB	P24228
DS10	6-Hydroxymethyllumazin	Mu-type_opioid_receptor	P35372
DS10	6-Hydroxymethyllumazin	Kappa-type_opioid_receptor	P41145
DS10	6-Hydroxymethyllumazin	Delta-type_opioid_receptor	P41143
DS10	6-Hydroxymethyllumazin	Tubulin_alpha-4A_chain	P68366
DS10	6-Hydroxymethyllumazin	Tubulin_beta-1_chain	Q9H4B7
DS10	6-Hydroxymethyllumazin	Tyrosine_3-monooxygenase	P07101
DS10	6-Hydroxymethyllumazin	Tyrosine--tRNA_ligase,_mitochondrial	Q9Y2Z4
DS10	6-Hydroxymethyllumazin	Tyrosine--tRNA_ligase,_cytoplasmic	P54577
DS10	6-Hydroxymethyllumazin	Tyrosine_aminotransferase	P17735
DS10	6-Hydroxymethyllumazin	Beta-1_adrenergic_receptor	P08588
DS10	6-Hydroxymethyllumazin	Aromatic-L-amino-acid_decarboxylase	P20711
DS10	6-Hydroxymethyllumazin	Thyroid_hormone_receptor_alpha	P10827
DS10	6-Hydroxymethyllumazin	Thyroid_hormone_receptor_beta	P10828
DS10	6-Hydroxymethyllumazin	1,3-beta-glucan_synthase_component_FKS1	A2QLK4
DS10	6-Hydroxymethyllumazin	Thyroid_hormone_receptor_alpha	P10827
DS10	6-Hydroxymethyllumazin	Thyroid_hormone_receptor_beta	P10828
DS10	6-Hydroxymethyllumazin	Thyroid_hormone_receptor_alpha	P10827
DS10	6-Hydroxymethyllumazin	Thyroid_hormone_receptor_beta	P10828
DS10	6-Hydroxymethyllumazin	Thyroid_peroxidase	P07202
DS10	6-Hydroxymethyllumazin	1,3-beta-glucan_synthase_component_FKS1	A2QLK4
DS10	6-Hydroxymethyllumazin	Beta-1_adrenergic_receptor	P08588
DS10	6-Hydroxymethyllumazin	Beta-2_adrenergic_receptor	P07550
DS10	6-Hydroxymethyllumazin	Alpha-1A_adrenergic_receptor	P35348
DS10	6-Hydroxymethyllumazin	Alpha-1B_adrenergic_receptor	P35368
DS10	6-Hydroxymethyllumazin	Alpha-1D_adrenergic_receptor	P25100
DS10	6-Hydroxymethyllumazin	Inosine-5'-monophosphate_dehydrogenase_1	P20839
DS10	6-Hydroxymethyllumazin	Inosine-5'-monophosphate_dehydrogenase_2	P12268
DS10	6-Hydroxymethyllumazin	Tyrosine_3-monooxygenase	P07101
DS10	6-Hydroxymethyllumazin	Type-1_angiotensin_II_receptor	P30556
DS10	6-Hydroxymethyllumazin	Alpha-2A_adrenergic_receptor	P08913
DS10	6-Hydroxymethyllumazin	Aromatic-L-amino-acid_decarboxylase	P20711
DS10	6-Hydroxymethyllumazin	Inosine-5'-monophosphate_dehydrogenase_1	P20839
DS10	6-Hydroxymethyllumazin	Inosine-5'-monophosphate_dehydrogenase_2	P12268
DS10	6-Hydroxymethyllumazin	Potassium_voltage-gated_channel_subfamily_H_member_2	Q12809
DS10	6-Hydroxymethyllumazin	Beta-1_adrenergic_receptor	P08588
DS10	6-Hydroxymethyllumazin	Voltage-dependent_T-type_calcium_channel_subunit_alpha-1H	O95180
DS10	6-Hydroxymethyllumazin	Voltage-dependent_calcium_channel_subunit_alpha-2/delta-2	Q9NY47
DS10	6-Hydroxymethyllumazin	HIV-1_Protease	Q72874
DS10	6-Hydroxymethyllumazin	D(1A)_dopamine_receptor	P21728
DS10	6-Hydroxymethyllumazin	D(1B)_dopamine_receptor	P21918
DS10	6-Hydroxymethyllumazin	D(2)_dopamine_receptor	P14416
DS10	6-Hydroxymethyllumazin	D(3)_dopamine_receptor	P35462
DS10	6-Hydroxymethyllumazin	D(4)_dopamine_receptor	P21917
DS10	6-Hydroxymethyllumazin	Thyroid_hormone_receptor_alpha	P10827
DS10	6-Hydroxymethyllumazin	Thyroid_hormone_receptor_beta	P10828
DS10	6-Hydroxymethyllumazin	5-hydroxytryptamine_receptor_2A	P28223
DS10	6-Hydroxymethyllumazin	D(2)_dopamine_receptor	P14416
DS10	6-Hydroxymethyllumazin	D(1A)_dopamine_receptor	P21728
DS10	6-Hydroxymethyllumazin	D(3)_dopamine_receptor	P35462
DS10	6-Hydroxymethyllumazin	D(4)_dopamine_receptor	P21917
DS10	6-Hydroxymethyllumazin	5-hydroxytryptamine_receptor_1A	P08908
DS10	6-Hydroxymethyllumazin	5-hydroxytryptamine_receptor_6	P50406
DS10	6-Hydroxymethyllumazin	5-hydroxytryptamine_receptor_7	P34969
DS10	6-Hydroxymethyllumazin	Alpha-1A_adrenergic_receptor	P35348
DS10	6-Hydroxymethyllumazin	Histamine_H1_receptor	P35367
DS10	6-Hydroxymethyllumazin	Alpha-2C_adrenergic_receptor	P18825
DS10	6-Hydroxymethyllumazin	Alpha-1A_adrenergic_receptor	P35348
DS10	6-Hydroxymethyllumazin	Alpha-1B_adrenergic_receptor	P35368
DS10	6-Hydroxymethyllumazin	Alpha-1D_adrenergic_receptor	P25100
DS10	6-Hydroxymethyllumazin	Alpha-1A_adrenergic_receptor	P35348
DS10	6-Hydroxymethyllumazin	Alpha-1B_adrenergic_receptor	P35368
DS10	6-Hydroxymethyllumazin	Alpha-1D_adrenergic_receptor	P25100
DS10	6-Hydroxymethyllumazin	Alpha-2A_adrenergic_receptor	P08913
DS10	6-Hydroxymethyllumazin	Alpha-2B_adrenergic_receptor	P18089
DS10	6-Hydroxymethyllumazin	Alpha-2C_adrenergic_receptor	P18825
DS10	6-Hydroxymethyllumazin	Beta-1_adrenergic_receptor	P08588
DS10	6-Hydroxymethyllumazin	Beta-2_adrenergic_receptor	P07550
DS10	6-Hydroxymethyllumazin	Beta-3_adrenergic_receptor	P13945
DS10	6-Hydroxymethyllumazin	Phenylalanine-4-hydroxylase	P00439
DS10	6-Hydroxymethyllumazin	Muscarinic_acetylcholine_receptor_M3	P20309
DS10	6-Hydroxymethyllumazin	Muscarinic_acetylcholine_receptor_M4	P08173
DS10	6-Hydroxymethyllumazin	Muscarinic_acetylcholine_receptor_M1	P11229
DS10	6-Hydroxymethyllumazin	Muscarinic_acetylcholine_receptor_M2	P08172
DS10	6-Hydroxymethyllumazin	Muscarinic_acetylcholine_receptor_M5	P08912
DS10	6-Hydroxymethyllumazin	Dihydrofolate_reductase	P00374
DS10	6-Hydroxymethyllumazin	Thymidylate_synthase	P04818
DS10	6-Hydroxymethyllumazin	Heat-stable_enterotoxin_receptor	P25092
DS10	6-Hydroxymethyllumazin	Lutropin-choriogonadotropic_hormone_receptor	P22888
DS10	6-Hydroxymethyllumazin	Gonadotropin-releasing_hormone_receptor	P30968
DS10	6-Hydroxymethyllumazin	Gonadotropin-releasing_hormone_receptor	P30968
DS10	6-Hydroxymethyllumazin	Lutropin-choriogonadotropic_hormone_receptor	P22888
DS10	6-Hydroxymethyllumazin	Cholecystokinin_receptor_type_A	P32238
DS10	6-Hydroxymethyllumazin	Gonadotropin-releasing_hormone_receptor	P30968
DS10	6-Hydroxymethyllumazin	Putative_gonadotropin-releasing_hormone_II_receptor	Q96P88
DS10	6-Hydroxymethyllumazin	Gonadotropin-releasing_hormone_receptor	P30968
DS10	6-Hydroxymethyllumazin	Putative_gonadotropin-releasing_hormone_II_receptor	Q96P88
DS10	6-Hydroxymethyllumazin	Angiotensin-converting_enzyme	P12821
DS10	6-Hydroxymethyllumazin	Angiotensin-converting_enzyme_2	Q9BYF1
DS10	6-Hydroxymethyllumazin	Integrin_alpha-IIb	P08514
DS10	6-Hydroxymethyllumazin	Integrin_beta-3	P05106
DS10	6-Hydroxymethyllumazin	ATP-binding_cassette_sub-family_C_member_8	Q09428
DS10	6-Hydroxymethyllumazin	Peroxisome_proliferator-activated_receptor_gamma	P37231
DS10	6-Hydroxymethyllumazin	Renin	P00797
DS10	6-Hydroxymethyllumazin	Peroxisome_proliferator-activated_receptor_alpha	Q07869
DS10	6-Hydroxymethyllumazin	Peroxisome_proliferator-activated_receptor_delta	Q03181
DS10	6-Hydroxymethyllumazin	Peroxisome_proliferator-activated_receptor_gamma	P37231
DS10	6-Hydroxymethyllumazin	Cysteinyl_leukotriene_receptor_1	Q9Y271
DS10	6-Hydroxymethyllumazin	Tumor_necrosis_factor	P01375
DS10	6-Hydroxymethyllumazin	Interleukin-5	P05113
DS10	6-Hydroxymethyllumazin	Eosinophil_cationic_protein	P12724
DS10	6-Hydroxymethyllumazin	Nuclear_factor_NF-kappa-B_p105_subunit	P19838
DS10	6-Hydroxymethyllumazin	Mucin-2	Q02817
DS10	6-Hydroxymethyllumazin	HIV-1_Protease	Q72874
DS10	6-Hydroxymethyllumazin	Alpha-1A_adrenergic_receptor	P35348
DS10	6-Hydroxymethyllumazin	Alpha-1B_adrenergic_receptor	P35368
DS10	6-Hydroxymethyllumazin	Alpha-1D_adrenergic_receptor	P25100
DS10	6-Hydroxymethyllumazin	Alpha-2A_adrenergic_receptor	P08913
DS10	6-Hydroxymethyllumazin	Alpha-2B_adrenergic_receptor	P18089
DS10	6-Hydroxymethyllumazin	Alpha-2C_adrenergic_receptor	P18825
DS10	6-Hydroxymethyllumazin	Beta-1_adrenergic_receptor	P08588
DS10	6-Hydroxymethyllumazin	Potassium_voltage-gated_channel_subfamily_H_member_2	Q12809
DS10	6-Hydroxymethyllumazin	Voltage-dependent_L-type_calcium_channel_subunit_alpha-1C	Q13936
DS10	6-Hydroxymethyllumazin	Voltage-dependent_L-type_calcium_channel_subunit_alpha-1D	Q01668
DS10	6-Hydroxymethyllumazin	Voltage-dependent_L-type_calcium_channel_subunit_alpha-1F	O60840
DS10	6-Hydroxymethyllumazin	Voltage-dependent_L-type_calcium_channel_subunit_alpha-1S	Q13698
DS10	6-Hydroxymethyllumazin	Voltage-dependent_L-type_calcium_channel_subunit_beta-1	Q02641
DS10	6-Hydroxymethyllumazin	Voltage-dependent_L-type_calcium_channel_subunit_beta-2	Q08289
DS10	6-Hydroxymethyllumazin	Voltage-dependent_L-type_calcium_channel_subunit_beta-3	P54284
DS10	6-Hydroxymethyllumazin	Voltage-dependent_L-type_calcium_channel_subunit_beta-4	O00305
DS10	6-Hydroxymethyllumazin	Sodium_channel_protein_type_1_subunit_alpha	P35498
DS10	6-Hydroxymethyllumazin	Potassium_channel_subfamily_K_member_2	O95069
DS10	6-Hydroxymethyllumazin	RNA_polymerase_sigma_factor	Q18BX5
DS10	6-Hydroxymethyllumazin	Sodium/potassium-transporting_ATPase_subunit_alpha-1	P05023
DS10	6-Hydroxymethyllumazin	Solute_carrier_family_12_member_1	Q13621
DS10	6-Hydroxymethyllumazin	1,3-beta-glucan_synthase_component_FKS1	A2QLK4
DS10	6-Hydroxymethyllumazin	Sodium_channel_protein_type_5_subunit_alpha	Q14524
DS10	6-Hydroxymethyllumazin	Potassium_voltage-gated_channel_subfamily_H_member_2	Q12809
DS10	6-Hydroxymethyllumazin	Beta-1_adrenergic_receptor	P08588
DS10	6-Hydroxymethyllumazin	Beta-2_adrenergic_receptor	P07550
DS10	6-Hydroxymethyllumazin	Sodium_channel_protein_type_10_subunit_alpha	Q9Y5Y9
DS11	Baicalin	Progesterone_receptor	P06401
DS11	Baicalin	Estrogen_receptor	P03372
DS11	Baicalin	Progesterone_receptor	P06401
DS11	Baicalin	Estrogen_receptor	P03372
DS11	Baicalin	Progesterone_receptor	P06401
DS11	Baicalin	Progesterone_receptor	P06401
DS11	Baicalin	Estrogen_receptor	P03372
DS11	Baicalin	Androgen_receptor	P10275
DS11	Baicalin	Progesterone_receptor	P06401
DS11	Baicalin	Estrogen_receptor	P03372
DS11	Baicalin	Mineralocorticoid_receptor	P08235
DS11	Baicalin	Steroid_17-alpha-hydroxylase/17,20_lyase	P05093
DS11	Baicalin	Kappa-type_opioid_receptor	P41145
DS11	Baicalin	Androgen_receptor	P10275
DS11	Baicalin	Estrogen_receptor	P03372
DS11	Baicalin	Prolactin_receptor	P16471
DS11	Baicalin	Glucocorticoid_receptor	P04150
DS11	Baicalin	Aldo-keto_reductase_family_1_member_C2	P52895
DS11	Baicalin	Bile_acid_receptor	Q96RI1
DS11	Baicalin	Glucocorticoid_receptor	P04150
DS11	Baicalin	Glucocorticoid_receptor	P04150
DS11	Baicalin	Glucocorticoid_receptor	P04150
DS11	Baicalin	Glucocorticoid_receptor	P04150
DS11	Baicalin	Progesterone_receptor	P06401
DS11	Baicalin	Glucocorticoid_receptor	P04150
DS11	Baicalin	Sodium/potassium-transporting_ATPase_subunit_alpha-1	P05023
DS11	Baicalin	Glucocorticoid_receptor	P04150
DS11	Baicalin	Glucocorticoid_receptor	P04150
DS11	Baicalin	Progesterone_receptor	P06401
DS11	Baicalin	Cytosolic_phospholipase_A2	P47712
DS11	Baicalin	Mineralocorticoid_receptor	P08235
DS11	Baicalin	Glucocorticoid_receptor	P04150
DS11	Baicalin	Corticosteroid_11-beta-dehydrogenase_isozyme_1	P28845
DS11	Baicalin	Glucocorticoid_receptor	P04150
DS11	Baicalin	Sodium/potassium-transporting_ATPase_subunit_alpha-1	P05023
DS11	Baicalin	Progesterone_receptor	P06401
DS11	Baicalin	Estrogen_receptor	P03372
DS11	Baicalin	Glucocorticoid_receptor	P04150
DS11	Baicalin	Glucocorticoid_receptor	P04150
DS11	Baicalin	Glucocorticoid_receptor	P04150
DS11	Baicalin	Glucocorticoid_receptor	P04150
DS11	Baicalin	Sodium/potassium-transporting_ATPase_subunit_alpha-1	P05023
DS11	Baicalin	Glucocorticoid_receptor	P04150
DS11	Baicalin	Androgen_receptor	P10275
DS11	Baicalin	Glucocorticoid_receptor	P04150
DS11	Baicalin	Glucocorticoid_receptor	P04150
DS11	Baicalin	Glucocorticoid_receptor	P04150
DS11	Baicalin	Sodium/potassium-transporting_ATPase_subunit_alpha-1	P05023
DS11	Baicalin	Mineralocorticoid_receptor	P08235
DS11	Baicalin	Glucocorticoid_receptor	P04150
DS11	Baicalin	Androgen_receptor	P10275
DS11	Baicalin	Glucocorticoid_receptor	P04150
DS11	Baicalin	Annexin_A1	P04083
DS11	Baicalin	Glucocorticoid_receptor	P04150
DS11	Baicalin	Glucocorticoid_receptor	P04150
DS11	Baicalin	Glucocorticoid_receptor	P04150
DS11	Baicalin	Nuclear_receptor_subfamily_0_group_B_member_1	P51843
DS11	Baicalin	Annexin_A1	P04083
DS11	Baicalin	Nitric_oxide_synthase,_inducible	P35228
DS11	Baicalin	Glucocorticoid_receptor	P04150
DS11	Baicalin	Glucocorticoid_receptor	P04150
DS11	Baicalin	Glucocorticoid_receptor	P04150
DS11	Baicalin	Glucocorticoid_receptor	P04150
DS11	Baicalin	Glucocorticoid_receptor	P04150
DS11	Baicalin	Glucocorticoid_receptor	P04150
DS11	Baicalin	Glucocorticoid_receptor	P04150
DS11	Baicalin	Sodium/potassium-transporting_ATPase_subunit_alpha-1	P05023
DS12	Caffeic acid	HIV-1_Protease	Q72874
DS12	Caffeic acid	Alpha-1A_adrenergic_receptor	P35348
DS12	Caffeic acid	Alpha-1B_adrenergic_receptor	P35368
DS12	Caffeic acid	Alpha-1D_adrenergic_receptor	P25100
DS12	Caffeic acid	Histamine_H1_receptor	P35367
DS12	Caffeic acid	Acetylcholinesterase	P22303
DS12	Caffeic acid	5-hydroxytryptamine_receptor_2A	P28223
DS12	Caffeic acid	P2Y_purinoceptor_12	Q9H244
DS12	Caffeic acid	cAMP-specific_3',5'-cyclic_phosphodiesterase_4A	P27815
DS12	Caffeic acid	Voltage-dependent_L-type_calcium_channel_subunit_alpha-1C	Q13936
DS12	Caffeic acid	Angiotensin-converting_enzyme	P12821
DS12	Caffeic acid	B2_bradykinin_receptor	P30411
DS12	Caffeic acid	Aminopeptidase_N	P15144
DS12	Caffeic acid	ATP-binding_cassette_sub-family_C_member_8	Q09428
DS12	Caffeic acid	ATP-sensitive_inward_rectifier_potassium_channel_8	Q15842
DS12	Caffeic acid	Angiotensin-converting_enzyme	P12821
DS12	Caffeic acid	Angiotensin-converting_enzyme_2	Q9BYF1
DS12	Caffeic acid	Neuronal_acetylcholine_receptor_subunit_alpha-2	Q15822
DS12	Caffeic acid	Neuronal_acetylcholine_receptor_subunit_alpha-2	Q15822
DS12	Caffeic acid	Neuronal_acetylcholine_receptor_subunit_alpha-2	Q15822
DS12	Caffeic acid	Muscarinic_acetylcholine_receptor_M2	P08172
DS12	Caffeic acid	Neuronal_acetylcholine_receptor_subunit_alpha-2	Q15822
DS12	Caffeic acid	Muscarinic_acetylcholine_receptor_M2	P08172
DS12	Caffeic acid	Muscarinic_acetylcholine_receptor_M3	P20309
DS12	Caffeic acid	Cholinesterase	P06276
DS13	cryptotanshinone	Melatonin_receptor_type_1A	P48039
DS13	cryptotanshinone	Melatonin_receptor_type_1B	P49286
DS14	Cryptoxanthin	5-hydroxytryptamine_receptor_2A	P28223
DS14	Cryptoxanthin	D(2)_dopamine_receptor	P14416
DS14	Cryptoxanthin	D(1A)_dopamine_receptor	P21728
DS14	Cryptoxanthin	D(3)_dopamine_receptor	P35462
DS14	Cryptoxanthin	D(4)_dopamine_receptor	P21917
DS14	Cryptoxanthin	5-hydroxytryptamine_receptor_1A	P08908
DS14	Cryptoxanthin	5-hydroxytryptamine_receptor_6	P50406
DS14	Cryptoxanthin	5-hydroxytryptamine_receptor_7	P34969
DS14	Cryptoxanthin	Alpha-1A_adrenergic_receptor	P35348
DS14	Cryptoxanthin	Histamine_H1_receptor	P35367
DS14	Cryptoxanthin	Alpha-2C_adrenergic_receptor	P18825
DS14	Cryptoxanthin	Type-1_angiotensin_II_receptor	P30556
DS14	Cryptoxanthin	5-hydroxytryptamine_receptor_1A	P08908
DS14	Cryptoxanthin	Potassium_voltage-gated_channel_subfamily_H_member_2	Q12809
DS14	Cryptoxanthin	Beta-1_adrenergic_receptor	P08588
DS14	Cryptoxanthin	Voltage-dependent_T-type_calcium_channel_subunit_alpha-1H	O95180
DS14	Cryptoxanthin	Voltage-dependent_calcium_channel_subunit_alpha-2/delta-2	Q9NY47
DS14	Cryptoxanthin	Alpha-1A_adrenergic_receptor	P35348
DS14	Cryptoxanthin	Alpha-1B_adrenergic_receptor	P35368
DS14	Cryptoxanthin	Alpha-1D_adrenergic_receptor	P25100
DS14	Cryptoxanthin	Alpha-2A_adrenergic_receptor	P08913
DS14	Cryptoxanthin	Alpha-2B_adrenergic_receptor	P18089
DS14	Cryptoxanthin	Alpha-2C_adrenergic_receptor	P18825
DS14	Cryptoxanthin	Beta-1_adrenergic_receptor	P08588
DS14	Cryptoxanthin	Potassium_voltage-gated_channel_subfamily_H_member_2	Q12809
DS14	Cryptoxanthin	Voltage-dependent_L-type_calcium_channel_subunit_alpha-1C	Q13936
DS14	Cryptoxanthin	Voltage-dependent_L-type_calcium_channel_subunit_alpha-1D	Q01668
DS14	Cryptoxanthin	Voltage-dependent_L-type_calcium_channel_subunit_alpha-1F	O60840
DS14	Cryptoxanthin	Voltage-dependent_L-type_calcium_channel_subunit_alpha-1S	Q13698
DS14	Cryptoxanthin	Voltage-dependent_L-type_calcium_channel_subunit_beta-1	Q02641
DS14	Cryptoxanthin	Voltage-dependent_L-type_calcium_channel_subunit_beta-2	Q08289
DS14	Cryptoxanthin	Voltage-dependent_L-type_calcium_channel_subunit_beta-3	P54284
DS14	Cryptoxanthin	Voltage-dependent_L-type_calcium_channel_subunit_beta-4	O00305
DS14	Cryptoxanthin	Sodium_channel_protein_type_1_subunit_alpha	P35498
DS14	Cryptoxanthin	Potassium_channel_subfamily_K_member_2	O95069
DS16	Danshenol A	3-hydroxy-3-methylglutaryl-coenzyme_A_reductase	P04035
DS16	Danshenol A	Estrogen_receptor	P03372
DS16	Danshenol A	Androgen_receptor	P10275
DS16	Danshenol A	Progesterone_receptor	P06401
DS16	Danshenol A	Gonadotropin-releasing_hormone_receptor	P30968
DS16	Danshenol A	Putative_gonadotropin-releasing_hormone_II_receptor	Q96P88
DS16	Danshenol A	C-C_motif_chemokine_2	P13500
DS16	Danshenol A	Glucocorticoid_receptor	P04150
DS16	Danshenol A	Elongation_factor_G	P13551
DS16	Danshenol A	Chloramphenicol_acetyltransferase	P62580
DS16	Danshenol A	Chloramphenicol_acetyltransferase_3	P00484
DS16	Danshenol A	Vitamin_D3_receptor	P11473
DS16	Danshenol A	Vitamin_D3_receptor	P11473
DS16	Danshenol A	Vitamin_D3_receptor	P11473
DS16	Danshenol A	Vitamin_D3_receptor	P11473
DS16	Danshenol A	Mineralocorticoid_receptor	P08235
DS16	Danshenol A	Androgen_receptor	P10275
DS16	Danshenol A	Progesterone_receptor	P06401
DS16	Danshenol A	Glucocorticoid_receptor	P04150
DS16	Danshenol A	Cytochrome_P450_11B2,_mitochondrial	P19099
DS16	Danshenol A	3-oxo-5-alpha-steroid_4-dehydrogenase_1	P18405
DS16	Danshenol A	3-oxo-5-alpha-steroid_4-dehydrogenase_2	P31213
DS16	Danshenol A	Polyprenol_reductase	Q9H8P0
DS16	Danshenol A	Sex_hormone-binding_globulin	P04278
DS16	Danshenol A	Voltage-dependent_calcium_channel_gamma-1_subunit	Q06432
DS16	Danshenol A	Voltage-dependent_calcium_channel_subunit_alpha-2/delta-1	P54289
DS16	Danshenol A	Voltage-dependent_calcium_channel_subunit_alpha-2/delta-2	Q9NY47
DS16	Danshenol A	Voltage-dependent_calcium_channel_subunit_alpha-2/delta-3	Q8IZS8
DS16	Danshenol A	Voltage-dependent_L-type_calcium_channel_subunit_alpha-1C	Q13936
DS16	Danshenol A	Voltage-dependent_L-type_calcium_channel_subunit_alpha-1D	Q01668
DS16	Danshenol A	Voltage-dependent_L-type_calcium_channel_subunit_alpha-1F	O60840
DS16	Danshenol A	Voltage-dependent_L-type_calcium_channel_subunit_alpha-1S	Q13698
DS16	Danshenol A	Voltage-dependent_L-type_calcium_channel_subunit_beta-1	Q02641
DS16	Danshenol A	Voltage-dependent_L-type_calcium_channel_subunit_beta-2	Q08289
DS16	Danshenol A	Voltage-dependent_L-type_calcium_channel_subunit_beta-3	P54284
DS16	Danshenol A	Voltage-dependent_L-type_calcium_channel_subunit_beta-4	O00305
DS16	Danshenol A	Voltage-dependent_N-type_calcium_channel_subunit_alpha-1B	Q00975
DS16	Danshenol A	Voltage-dependent_P/Q-type_calcium_channel_subunit_alpha-1A	O00555
DS16	Danshenol A	Voltage-dependent_T-type_calcium_channel_subunit_alpha-1G	O43497
DS16	Danshenol A	Voltage-dependent_T-type_calcium_channel_subunit_alpha-1H	O95180
DS16	Danshenol A	Voltage-dependent_T-type_calcium_channel_subunit_alpha-1I	Q9P0X4
DS16	Danshenol A	Voltage-gated_calcium_channel_beta_1_subunit_splice_variant_CavB1d	Q6TME4
DS16	Danshenol A	Androgen_receptor	P10275
DS16	Danshenol A	Vitamin_D3_receptor	P11473
DS16	Danshenol A	Vitamin_D3_receptor	P11473
DS16	Danshenol A	Vitamin_D3_receptor	P11473
DS16	Danshenol A	25-hydroxyvitamin_D-1_alpha_hydroxylase,_mitochondrial	O15528
DS16	Danshenol A	Vitamin_D3_receptor	P11473
DS16	Danshenol A	3-hydroxy-3-methylglutaryl-coenzyme_A_reductase	P04035
DS16	Danshenol A	Integrin_alpha-L	P20701
DS16	Danshenol A	Histone_deacetylase_2	Q92769
DS16	Danshenol A	3-hydroxy-3-methylglutaryl-coenzyme_A_reductase	P04035
DS16	Danshenol A	Integrin_beta-2	P05107
DS16	Danshenol A	Androgen_receptor	P10275
DS16	Danshenol A	Tubulin_beta-1_chain	Q9H4B7
DS16	Danshenol A	Apoptosis_regulator_Bcl-2	P10415
DS16	Danshenol A	Nuclear_receptor_subfamily_1_group_I_member_2	O75469
DS16	Danshenol A	Microtubule-associated_protein_4	P27816
DS16	Danshenol A	Microtubule-associated_protein_2	P11137
DS16	Danshenol A	Microtubule-associated_protein_tau	P10636
DS16	Danshenol A	Tubulin_beta-1_chain	Q9H4B7
DS16	Danshenol A	Apoptosis_regulator_Bcl-2	P10415
DS16	Danshenol A	Microtubule-associated_protein_2	P11137
DS16	Danshenol A	Microtubule-associated_protein_4	P27816
DS16	Danshenol A	Microtubule-associated_protein_tau	P10636
DS16	Danshenol A	Nuclear_receptor_subfamily_1_group_I_member_2	O75469
DS16	Danshenol A	Tubulin_alpha-4A_chain	P68366
DS16	Danshenol A	Tubulin_beta-1_chain	Q9H4B7
DS16	Danshenol A	Androgen_receptor	P10275
DS16	Danshenol A	Mineralocorticoid_receptor	P08235
DS16	Danshenol A	Cytochrome_P450_19A1	P11511
DS16	Danshenol A	Androgen_receptor	P10275
DS16	Danshenol A	Progesterone_receptor	P06401
DS16	Danshenol A	Estrogen_receptor	P03372
DS16	Danshenol A	Progesterone_receptor	P06401
DS16	Danshenol A	Estrogen_receptor	P03372
DS16	Danshenol A	Progesterone_receptor	P06401
DS16	Danshenol A	Estrogen_receptor	P03372
DS16	Danshenol A	Androgen_receptor	P10275
DS16	Danshenol A	Progesterone_receptor	P06401
DS16	Danshenol A	Glucocorticoid_receptor	P04150
DS16	Danshenol A	Glucocorticoid_receptor	P04150
DS16	Danshenol A	Glucocorticoid_receptor	P04150
DS16	Danshenol A	Glucocorticoid_receptor	P04150
DS16	Danshenol A	Progesterone_receptor	P06401
DS16	Danshenol A	Estrogen_receptor	P03372
DS16	Danshenol A	Glucocorticoid_receptor	P04150
DS16	Danshenol A	Glucocorticoid_receptor	P04150
DS16	Danshenol A	Glucocorticoid_receptor	P04150
DS16	Danshenol A	Glucocorticoid_receptor	P04150
DS16	Danshenol A	Glucocorticoid_receptor	P04150
DS16	Danshenol A	Corticosteroid_11-beta-dehydrogenase_isozyme_1	P28845
DS16	Danshenol A	Progesterone_receptor	P06401
DS16	Danshenol A	Glucocorticoid_receptor	P04150
DS16	Danshenol A	Glucocorticoid_receptor	P04150
DS16	Danshenol A	Glucocorticoid_receptor	P04150
DS16	Danshenol A	Glucocorticoid_receptor	P04150
DS16	Danshenol A	Glucocorticoid_receptor	P04150
DS16	Danshenol A	Nuclear_receptor_subfamily_0_group_B_member_1	P51843
DS16	Danshenol A	Annexin_A1	P04083
DS16	Danshenol A	Nitric_oxide_synthase,_inducible	P35228
DS16	Danshenol A	Glucocorticoid_receptor	P04150
DS16	Danshenol A	Progesterone_receptor	P06401
DS16	Danshenol A	Glucocorticoid_receptor	P04150
DS16	Danshenol A	Progesterone_receptor	P06401
DS16	Danshenol A	3-oxo-5-alpha-steroid_4-dehydrogenase_1	P18405
DS16	Danshenol A	Estrogen_receptor	P03372
DS16	Danshenol A	Androgen_receptor	P10275
DS16	Danshenol A	Progesterone_receptor	P06401
DS16	Danshenol A	Glucocorticoid_receptor	P04150
DS16	Danshenol A	Glucocorticoid_receptor	P04150
DS16	Danshenol A	Progesterone_receptor	P06401
DS16	Danshenol A	Cytosolic_phospholipase_A2	P47712
DS16	Danshenol A	Mineralocorticoid_receptor	P08235
DS16	Danshenol A	Glucocorticoid_receptor	P04150
DS16	Danshenol A	Glucocorticoid_receptor	P04150
DS16	Danshenol A	Progesterone_receptor	P06401
DS16	Danshenol A	Glucocorticoid_receptor	P04150
DS16	Danshenol A	Glucocorticoid_receptor	P04150
DS16	Danshenol A	Glucocorticoid_receptor	P04150
DS16	Danshenol A	Glucocorticoid_receptor	P04150
DS16	Danshenol A	Androgen_receptor	P10275
DS16	Danshenol A	Estrogen_receptor	P03372
DS16	Danshenol A	Prolactin_receptor	P16471
DS16	Danshenol A	Glucocorticoid_receptor	P04150
DS16	Danshenol A	Androgen_receptor	P10275
DS16	Danshenol A	Glucocorticoid_receptor	P04150
DS16	Danshenol A	Glucocorticoid_receptor	P04150
DS16	Danshenol A	Progesterone_receptor	P06401
DS16	Danshenol A	Estrogen_receptor	P03372
DS16	Danshenol A	Mineralocorticoid_receptor	P08235
DS16	Danshenol A	Steroid_17-alpha-hydroxylase/17,20_lyase	P05093
DS16	Danshenol A	Kappa-type_opioid_receptor	P41145
DS16	Danshenol A	Progesterone_receptor	P06401
DS16	Danshenol A	Estrogen_receptor	P03372
DS16	Danshenol A	Mineralocorticoid_receptor	P08235
DS16	Danshenol A	Glucocorticoid_receptor	P04150
DS16	Danshenol A	Androgen_receptor	P10275
DS16	Danshenol A	Glucocorticoid_receptor	P04150
DS16	Danshenol A	Annexin_A1	P04083
DS16	Danshenol A	Glucocorticoid_receptor	P04150
DS16	Danshenol A	Glucocorticoid_receptor	P04150
DS16	Danshenol A	Progesterone_receptor	P06401
DS16	Danshenol A	Estrogen_receptor	P03372
DS17	Danshenol B	Tubulin_beta-1_chain	Q9H4B7
DS17	Danshenol B	Apoptosis_regulator_Bcl-2	P10415
DS17	Danshenol B	Microtubule-associated_protein_2	P11137
DS17	Danshenol B	Microtubule-associated_protein_4	P27816
DS17	Danshenol B	Microtubule-associated_protein_tau	P10636
DS17	Danshenol B	Nuclear_receptor_subfamily_1_group_I_member_2	O75469
DS17	Danshenol B	Tubulin_alpha-4A_chain	P68366
DS17	Danshenol B	Tubulin_beta-1_chain	Q9H4B7
DS18	Danshenspiroketallactone	Synaptic_vesicular_amine_transporter	Q05940
DS18	Danshenspiroketallactone	Chromaffin_granule_amine_transporter	P54219
DS18	Danshenspiroketallactone	Angiotensin-converting_enzyme	P12821
DS18	Danshenspiroketallactone	Mu-type_opioid_receptor	P35372
DS18	Danshenspiroketallactone	Kappa-type_opioid_receptor	P41145
DS18	Danshenspiroketallactone	Sigma_non-opioid_intracellular_receptor_1	Q99720
DS18	Danshenspiroketallactone	Mu-type_opioid_receptor	P35372
DS18	Danshenspiroketallactone	Kappa-type_opioid_receptor	P41145
DS18	Danshenspiroketallactone	Estradiol_17-beta-dehydrogenase_1	P14061
DS18	Danshenspiroketallactone	Cannabinoid_receptor_1	P21554
DS18	Danshenspiroketallactone	Cannabinoid_receptor_2	P34972
DS18	Danshenspiroketallactone	Cannabinoid_receptor_2	P34972
DS18	Danshenspiroketallactone	Cannabinoid_receptor_1	P21554
DS18	Danshenspiroketallactone	Estrogen_receptor	P03372
DS18	Danshenspiroketallactone	Estrogen_receptor	P03372
DS18	Danshenspiroketallactone	Estrogen_receptor	P03372
DS18	Danshenspiroketallactone	Estrogen_receptor_beta	Q92731
DS18	Danshenspiroketallactone	Nuclear_receptor_subfamily_1_group_I_member_2	O75469
DS18	Danshenspiroketallactone	Estrogen_receptor	P03372
DS18	Danshenspiroketallactone	Estrogen_receptor_beta	Q92731
DS18	Danshenspiroketallactone	Estrogen_receptor	P03372
DS18	Danshenspiroketallactone	Estrogen_receptor_beta	Q92731
DS18	Danshenspiroketallactone	Microtubule-associated_protein_2	P11137
DS18	Danshenspiroketallactone	Microtubule-associated_protein_1A	P78559
DS18	Danshenspiroketallactone	Estrogen_receptor	P03372
DS18	Danshenspiroketallactone	Estrogen_receptor_beta	Q92731
DS18	Danshenspiroketallactone	Estrogen_receptor	P03372
DS18	Danshenspiroketallactone	Estrogen_receptor	P03372
DS18	Danshenspiroketallactone	Nuclear_receptor_subfamily_1_group_I_member_2	O75469
DS18	Danshenspiroketallactone	Estrogen_receptor	P03372
DS18	Danshenspiroketallactone	Estrogen_receptor	P03372
DS18	Danshenspiroketallactone	NADPH_oxidase_organizer_1	Q8NFA2
DS18	Danshenspiroketallactone	Urease_subunit_alpha	P18314
DS19	Danshensu	Tyrosine_3-monooxygenase	P07101
DS19	Danshensu	Tyrosine--tRNA_ligase,_mitochondrial	Q9Y2Z4
DS19	Danshensu	Tyrosine--tRNA_ligase,_cytoplasmic	P54577
DS19	Danshensu	Tyrosine_aminotransferase	P17735
DS19	Danshensu	Synaptic_vesicular_amine_transporter	Q05940
DS19	Danshensu	Chromaffin_granule_amine_transporter	P54219
DS19	Danshensu	Cholecystokinin_receptor_type_A	P32238
DS19	Danshensu	Thyroid_hormone_receptor_alpha	P10827
DS19	Danshensu	Thyroid_hormone_receptor_beta	P10828
DS19	Danshensu	Estrogen_receptor	P03372
DS19	Danshensu	Estrogen_receptor_beta	Q92731
DS19	Danshensu	Sodium_channel_protein_type_10_subunit_alpha	Q9Y5Y9
DS19	Danshensu	Sodium_channel_protein_type_5_subunit_alpha	Q14524
DS19	Danshensu	Calmodulin	P62158
DS19	Danshensu	Acetylcholinesterase	P22303
DS19	Danshensu	Cholinesterase	P06276
DS19	Danshensu	Peroxisome_proliferator-activated_receptor_gamma	P37231
DS19	Danshensu	Prostaglandin_G/H_synthase_2	P35354
DS19	Danshensu	Prostaglandin_G/H_synthase_1	P23219
DS19	Danshensu	Arachidonate_5-lipoxygenase	P09917
DS19	Danshensu	Prostacyclin_receptor	P43119
DS19	Danshensu	Prostaglandin_E2_receptor_EP1_subtype	P34995
DS19	Danshensu	cAMP-specific_3',5'-cyclic_phosphodiesterase_4A	P27815
DS19	Danshensu	cAMP-specific_3',5'-cyclic_phosphodiesterase_4B	Q07343
DS19	Danshensu	cAMP-specific_3',5'-cyclic_phosphodiesterase_4C	Q08493
DS19	Danshensu	cAMP-specific_3',5'-cyclic_phosphodiesterase_4D	Q08499
DS19	Danshensu	Tissue-type_plasminogen_activator	P00750
DS19	Danshensu	Sodium_channel_protein_type_5_subunit_alpha	Q14524
DS19	Danshensu	Sodium_channel_protein_type_4_subunit_alpha	P35499
DS19	Danshensu	Beta-2_adrenergic_receptor	P07550
DS19	Danshensu	Penicillin-binding_protein_3	P42971
DS19	Danshensu	Penicillin-binding_protein_1A	P02918
DS19	Danshensu	Penicillin-binding_protein_1B	P02919
DS19	Danshensu	D-alanyl-D-alanine_carboxypeptidase_DacB	P24228
DS19	Danshensu	Aromatic-L-amino-acid_decarboxylase	P20711
DS19	Danshensu	Alpha-1A_adrenergic_receptor	P35348
DS19	Danshensu	Alpha-1B_adrenergic_receptor	P35368
DS19	Danshensu	Alpha-1D_adrenergic_receptor	P25100
DS19	Danshensu	Beta-1_adrenergic_receptor	P08588
DS19	Danshensu	Beta-2_adrenergic_receptor	P07550
DS19	Danshensu	Penicillin-binding_protein_1b	Q7CRA4
DS19	Danshensu	Penicillin-binding_protein_2B	P0A3M6
DS19	Danshensu	Penicillin-binding_protein_2a	Q8DNB6
DS19	Danshensu	Penicillin-binding_protein_3	Q75Y35
DS19	Danshensu	Penicillin-binding_protein_1A	Q8DR59
DS19	Danshensu	Sodium_channel_protein_type_10_subunit_alpha	Q9Y5Y9
DS19	Danshensu	Sodium_channel_protein_type_10_subunit_alpha	Q9Y5Y9
DS19	Danshensu	Beta-1_adrenergic_receptor	P08588
DS19	Danshensu	Beta-2_adrenergic_receptor	P07550
DS19	Danshensu	5-hydroxytryptamine_receptor_1A	P08908
DS19	Danshensu	Sodium_channel_protein_type_10_subunit_alpha	Q9Y5Y9
DS19	Danshensu	Alpha-2A_adrenergic_receptor	P08913
DS19	Danshensu	Aromatic-L-amino-acid_decarboxylase	P20711
DS19	Danshensu	Penicillin-binding_protein_1A	Q04707
DS19	Danshensu	Penicillin-binding_protein_2x	P14677
DS19	Danshensu	Penicillin-binding_protein_2B	P0A3M5
DS19	Danshensu	Sodium_channel_protein_type_5_subunit_alpha	Q14524
DS19	Danshensu	Potassium_voltage-gated_channel_subfamily_H_member_2	Q12809
DS19	Danshensu	Beta-1_adrenergic_receptor	P08588
DS19	Danshensu	Beta-2_adrenergic_receptor	P07550
DS19	Danshensu	D(1A)_dopamine_receptor	P21728
DS19	Danshensu	D(1B)_dopamine_receptor	P21918
DS19	Danshensu	D(2)_dopamine_receptor	P14416
DS19	Danshensu	D(3)_dopamine_receptor	P35462
DS19	Danshensu	D(4)_dopamine_receptor	P21917
DS19	Danshensu	Beta-2_adrenergic_receptor	P07550
DS19	Danshensu	D(2)_dopamine_receptor	P14416
DS19	Danshensu	HIV-1_Protease	Q72874
DS19	Danshensu	Alpha-1A_adrenergic_receptor	P35348
DS19	Danshensu	Alpha-1B_adrenergic_receptor	P35368
DS19	Danshensu	Alpha-1D_adrenergic_receptor	P25100
DS19	Danshensu	P2Y_purinoceptor_12	Q9H244
DS19	Danshensu	Alpha-1A_adrenergic_receptor	P35348
DS19	Danshensu	Alpha-1B_adrenergic_receptor	P35368
DS19	Danshensu	Alpha-1D_adrenergic_receptor	P25100
DS19	Danshensu	Alpha-2A_adrenergic_receptor	P08913
DS19	Danshensu	Alpha-2B_adrenergic_receptor	P18089
DS19	Danshensu	Alpha-2C_adrenergic_receptor	P18825
DS19	Danshensu	Beta-1_adrenergic_receptor	P08588
DS19	Danshensu	Beta-2_adrenergic_receptor	P07550
DS19	Danshensu	Beta-3_adrenergic_receptor	P13945
DS19	Danshensu	Phenylalanine-4-hydroxylase	P00439
DS19	Danshensu	Beta-1_adrenergic_receptor	P08588
DS19	Danshensu	Beta-2_adrenergic_receptor	P07550
DS19	Danshensu	5-hydroxytryptamine_receptor_1A	P08908
DS19	Danshensu	5-hydroxytryptamine_receptor_1B	P28222
DS19	Danshensu	Beta-3_adrenergic_receptor	P13945
DS19	Danshensu	Prostaglandin_F2-alpha_receptor	P43088
DS19	Danshensu	Beta-1_adrenergic_receptor	P08588
DS19	Danshensu	Sodium_channel_protein_type_5_subunit_alpha	Q14524
DS19	Danshensu	Sodium_channel_protein_type_9_subunit_alpha	Q15858
DS19	Danshensu	Prostaglandin_G/H_synthase_1	P23219
DS19	Danshensu	Prostaglandin_G/H_synthase_2	P35354
DS19	Danshensu	Phospholipase_A2,_membrane_associated	P14555
DS19	Danshensu	Prostaglandin_reductase_2	Q8N8N7
DS19	Danshensu	Peroxisome_proliferator-activated_receptor_gamma	P37231
DS19	Danshensu	Lactoylglutathione_lyase	Q04760
DS19	Danshensu	Prostaglandin_D2_receptor_2	Q9Y5Y4
DS19	Danshensu	Peroxisome_proliferator-activated_receptor_alpha	Q07869
DS19	Danshensu	Pyruvate-flavodoxin_oxidoreductase	P94692
DS19	Danshensu	Integrin_alpha-IIb	P08514
DS19	Danshensu	Integrin_beta-3	P05106
DS19	Danshensu	Prostaglandin_G/H_synthase_2	P35354
DS19	Danshensu	Prostaglandin_G/H_synthase_1	P23219
DS19	Danshensu	Estrogen_receptor	P03372
DS19	Danshensu	ATP-binding_cassette_sub-family_C_member_8	Q09428
DS19	Danshensu	Peroxisome_proliferator-activated_receptor_gamma	P37231
DS19	Danshensu	Prostaglandin_G/H_synthase_1	P23219
DS19	Danshensu	Prostaglandin_G/H_synthase_2	P35354
DS19	Danshensu	Aldo-keto_reductase_family_1_member_C1	Q04828
DS19	Danshensu	5'-AMP-activated_protein_kinase_catalytic_subunit_alpha-1	Q13131
DS19	Danshensu	5'-AMP-activated_protein_kinase_catalytic_subunit_alpha-2	P54646
DS19	Danshensu	5'-AMP-activated_protein_kinase_subunit_beta-1	Q9Y478
DS19	Danshensu	5'-AMP-activated_protein_kinase_subunit_beta-2	O43741
DS19	Danshensu	5'-AMP-activated_protein_kinase_subunit_gamma-1	P54619
DS19	Danshensu	5'-AMP-activated_protein_kinase_subunit_gamma-2	Q9UGJ0
DS19	Danshensu	5'-AMP-activated_protein_kinase_subunit_gamma-3	Q9UGI9
DS19	Danshensu	Endothelin-1_receptor	P25101
DS19	Danshensu	Inhibitor_of_nuclear_factor_kappa-B_kinase_subunit_beta	O14920
DS19	Danshensu	Cellular_tumor_antigen_p53	P04637
DS19	Danshensu	78_kDa_glucose-regulated_protein	P11021
DS19	Danshensu	Ribosomal_protein_S6_kinase_alpha-3	P51812
DS19	Danshensu	NF-kappa-B_inhibitor_alpha	P25963
DS19	Danshensu	Nuclear_factor_NF-kappa-B_p100_subunit	Q00653
DS19	Danshensu	Nuclear_factor_NF-kappa-B_p105_subunit	P19838
DS19	Danshensu	Peroxisome_proliferator-activated_receptor_alpha	Q07869
DS19	Danshensu	Metalloproteinase	O43923
DS19	Danshensu	3-hydroxy-3-methylglutaryl-coenzyme_A_reductase	P04035
DS19	Danshensu	1,3-beta-glucan_synthase_component_FKS1	A2QLK4
DS19	Danshensu	Beta-2_adrenergic_receptor	P07550
DS19	Danshensu	Beta-1_adrenergic_receptor	P08588
DS19	Danshensu	Peroxisome_proliferator-activated_receptor_alpha	Q07869
DS19	Danshensu	Renin	P00797
DS19	Danshensu	Peroxisome_proliferator-activated_receptor_alpha	Q07869
DS19	Danshensu	Peroxisome_proliferator-activated_receptor_delta	Q03181
DS19	Danshensu	Peroxisome_proliferator-activated_receptor_gamma	P37231
DS19	Danshensu	5-hydroxytryptamine_receptor_2A	P28223
DS19	Danshensu	D(2)_dopamine_receptor	P14416
DS19	Danshensu	D(1A)_dopamine_receptor	P21728
DS19	Danshensu	D(3)_dopamine_receptor	P35462
DS19	Danshensu	D(4)_dopamine_receptor	P21917
DS19	Danshensu	5-hydroxytryptamine_receptor_1A	P08908
DS19	Danshensu	5-hydroxytryptamine_receptor_6	P50406
DS19	Danshensu	5-hydroxytryptamine_receptor_7	P34969
DS19	Danshensu	Alpha-1A_adrenergic_receptor	P35348
DS19	Danshensu	Histamine_H1_receptor	P35367
DS19	Danshensu	Alpha-2C_adrenergic_receptor	P18825
DS19	Danshensu	Muscarinic_acetylcholine_receptor_M3	P20309
DS19	Danshensu	Muscarinic_acetylcholine_receptor_M4	P08173
DS19	Danshensu	Muscarinic_acetylcholine_receptor_M1	P11229
DS19	Danshensu	Muscarinic_acetylcholine_receptor_M2	P08172
DS19	Danshensu	Muscarinic_acetylcholine_receptor_M5	P08912
DS19	Danshensu	Histamine_H2_receptor	P25021
DS19	Danshensu	3-hydroxy-3-methylglutaryl-coenzyme_A_reductase	P04035
DS19	Danshensu	Muscarinic_acetylcholine_receptor_M1	P11229
DS19	Danshensu	Muscarinic_acetylcholine_receptor_M2	P08172
DS19	Danshensu	Muscarinic_acetylcholine_receptor_M3	P20309
DS19	Danshensu	Muscarinic_acetylcholine_receptor_M4	P08173
DS19	Danshensu	Muscarinic_acetylcholine_receptor_M5	P08912
DS19	Danshensu	Alpha-1A_adrenergic_receptor	P35348
DS19	Danshensu	Alpha-2A_adrenergic_receptor	P08913
DS19	Danshensu	Beta-2_adrenergic_receptor	P07550
DS19	Danshensu	Cholinesterase	P06276
DS19	Danshensu	Acetylcholinesterase	P22303
DS19	Danshensu	Neuronal_acetylcholine_receptor_subunit_alpha-2	Q15822
DS19	Danshensu	Angiotensin-converting_enzyme	P12821
DS19	Danshensu	Angiotensin-converting_enzyme_2	Q9BYF1
DS19	Danshensu	Neuronal_acetylcholine_receptor_subunit_alpha-2	Q15822
DS19	Danshensu	3-hydroxy-3-methylglutaryl-coenzyme_A_reductase	P04035
DS19	Danshensu	Neuronal_acetylcholine_receptor_subunit_alpha-2	Q15822
DS19	Danshensu	Muscarinic_acetylcholine_receptor_M2	P08172
DS19	Danshensu	Catechol_O-methyltransferase	P21964
DS19	Danshensu	Estrogen_receptor	P03372
DS19	Danshensu	Estrogen_receptor	P03372
DS19	Danshensu	Estrogen_receptor_beta	Q92731
DS19	Danshensu	3-beta-hydroxysteroid-Delta(8),Delta(7)-isomerase	Q15125
DS19	Danshensu	Protein_kinase_C_alpha_type	P17252
DS19	Danshensu	Protein_kinase_C_beta_type	P05771
DS19	Danshensu	Protein_kinase_C_delta_type	Q05655
DS19	Danshensu	Protein_kinase_C_epsilon_type	Q02156
DS19	Danshensu	Protein_kinase_C_gamma_type	P05129
DS19	Danshensu	Protein_kinase_C_iota_type	P41743
DS19	Danshensu	Protein_kinase_C_theta_type	Q04759
DS19	Danshensu	Protein_kinase_C_zeta_type	Q05513
DS19	Danshensu	Inosine-5'-monophosphate_dehydrogenase_1	P20839
DS19	Danshensu	Inosine-5'-monophosphate_dehydrogenase_2	P12268
DS19	Danshensu	Type-1_angiotensin_II_receptor	P30556
DS19	Danshensu	Inosine-5'-monophosphate_dehydrogenase_1	P20839
DS19	Danshensu	Inosine-5'-monophosphate_dehydrogenase_2	P12268
DS19	Danshensu	Estrogen_receptor	P03372
DS19	Danshensu	Prostaglandin_F2-alpha_receptor	P43088
DS19	Danshensu	Sodium/potassium-transporting_ATPase_subunit_alpha-1	P05023
DS19	Danshensu	Solute_carrier_family_12_member_1	Q13621
DS19	Danshensu	Neuronal_acetylcholine_receptor_subunit_alpha-2	Q15822
DS19	Danshensu	Muscarinic_acetylcholine_receptor_M2	P08172
DS19	Danshensu	Muscarinic_acetylcholine_receptor_M3	P20309
DS19	Danshensu	Cholinesterase	P06276
DS19	Danshensu	Retinoic_acid_receptor_RXR-alpha	P19793
DS19	Danshensu	Retinoic_acid_receptor_alpha	P10276
DS19	Danshensu	Retinoic_acid_receptor_beta	P10826
DS19	Danshensu	Retinoic_acid_receptor_gamma	P13631
DS19	Danshensu	Retinoic_acid_receptor_RXR-beta	P28702
DS19	Danshensu	Retinoic_acid_receptor_RXR-gamma	P48443
DS19	Danshensu	Retinol-binding_protein_1	P09455
DS19	Danshensu	Angiotensin-converting_enzyme	P12821
DS2	1-Hydroxytaxinine A	Beta-1_adrenergic_receptor	P08588
DS2	1-Hydroxytaxinine A	Beta-2_adrenergic_receptor	P07550
DS2	1-Hydroxytaxinine A	D(2)_dopamine_receptor	P14416
DS2	1-Hydroxytaxinine A	D(3)_dopamine_receptor	P35462
DS2	1-Hydroxytaxinine A	Estrogen_receptor	P03372
DS2	1-Hydroxytaxinine A	Estrogen_receptor_beta	Q92731
DS2	1-Hydroxytaxinine A	Sodium-dependent_dopamine_transporter	Q01959
DS2	1-Hydroxytaxinine A	Sodium-dependent_noradrenaline_transporter	P23975
DS2	1-Hydroxytaxinine A	Sodium-dependent_serotonin_transporter	P31645
DS2	1-Hydroxytaxinine A	Sodium_channel_protein_type_5_subunit_alpha	Q14524
DS2	1-Hydroxytaxinine A	Sodium_channel_protein_type_11_subunit_alpha	Q9UI33
DS2	1-Hydroxytaxinine A	Sodium_channel_protein_type_10_subunit_alpha	Q9Y5Y9
DS2	1-Hydroxytaxinine A	Muscarinic_acetylcholine_receptor_M1	P11229
DS2	1-Hydroxytaxinine A	Muscarinic_acetylcholine_receptor_M2	P08172
DS2	1-Hydroxytaxinine A	Beta-1_adrenergic_receptor	P08588
DS2	1-Hydroxytaxinine A	Beta-2_adrenergic_receptor	P07550
DS2	1-Hydroxytaxinine A	D(2)_dopamine_receptor	P14416
DS2	1-Hydroxytaxinine A	Muscarinic_acetylcholine_receptor_M1	P11229
DS2	1-Hydroxytaxinine A	5-hydroxytryptamine_receptor_4	Q13639
DS2	1-Hydroxytaxinine A	5-hydroxytryptamine_receptor_3A	P46098
DS2	1-Hydroxytaxinine A	Prostaglandin_G/H_synthase_1	P23219
DS2	1-Hydroxytaxinine A	Prostaglandin_G/H_synthase_2	P35354
DS2	1-Hydroxytaxinine A	Phospholipase_A2,_membrane_associated	P14555
DS2	1-Hydroxytaxinine A	Prostaglandin_reductase_2	Q8N8N7
DS2	1-Hydroxytaxinine A	Peroxisome_proliferator-activated_receptor_gamma	P37231
DS2	1-Hydroxytaxinine A	Lactoylglutathione_lyase	Q04760
DS2	1-Hydroxytaxinine A	Prostaglandin_D2_receptor_2	Q9Y5Y4
DS2	1-Hydroxytaxinine A	Peroxisome_proliferator-activated_receptor_alpha	Q07869
DS2	1-Hydroxytaxinine A	Peptidoglycan_synthase_FtsI	P0AD68
DS2	1-Hydroxytaxinine A	Penicillin-binding_protein_1B	P02919
DS2	1-Hydroxytaxinine A	Penicillin-binding_protein_1A	Q07806
DS2	1-Hydroxytaxinine A	Penicillin-binding_protein_1B	Q9X6W0
DS2	1-Hydroxytaxinine A	D-alanyl-D-alanine_carboxypeptidase_DacC	P08506
DS2	1-Hydroxytaxinine A	Penicillin-binding_protein_1A	P02918
DS2	1-Hydroxytaxinine A	Penicillin_binding_protein_2a	C1KC03
DS2	1-Hydroxytaxinine A	Alpha-1A_adrenergic_receptor	P35348
DS2	1-Hydroxytaxinine A	Alpha-1B_adrenergic_receptor	P35368
DS2	1-Hydroxytaxinine A	Alpha-1D_adrenergic_receptor	P25100
DS2	1-Hydroxytaxinine A	Potassium_voltage-gated_channel_subfamily_H_member_2	Q12809
DS2	1-Hydroxytaxinine A	Potassium_voltage-gated_channel_subfamily_H_member_6	Q9H252
DS2	1-Hydroxytaxinine A	Potassium_voltage-gated_channel_subfamily_H_member_7	Q9NS40
DS2	1-Hydroxytaxinine A	Alpha-2A_adrenergic_receptor	P08913
DS2	1-Hydroxytaxinine A	Alpha-2B_adrenergic_receptor	P18089
DS2	1-Hydroxytaxinine A	Pyruvate-flavodoxin_oxidoreductase	P94692
DS2	1-Hydroxytaxinine A	Cysteinyl_leukotriene_receptor_1	Q9Y271
DS2	1-Hydroxytaxinine A	Penicillin-binding_protein_1b	Q7CRA4
DS2	1-Hydroxytaxinine A	Penicillin-binding_protein_2B	P0A3M6
DS2	1-Hydroxytaxinine A	Penicillin-binding_protein_2a	Q8DNB6
DS2	1-Hydroxytaxinine A	Penicillin-binding_protein_3	Q75Y35
DS2	1-Hydroxytaxinine A	Penicillin-binding_protein_1A	Q8DR59
DS2	1-Hydroxytaxinine A	Type-1_angiotensin_II_receptor	P30556
DS2	1-Hydroxytaxinine A	Sodium/potassium-transporting_ATPase_subunit_alpha-1	P05023
DS2	1-Hydroxytaxinine A	Solute_carrier_family_12_member_1	Q13621
DS2	1-Hydroxytaxinine A	Peroxisome_proliferator-activated_receptor_alpha	Q07869
DS2	1-Hydroxytaxinine A	Metalloproteinase	O43923
DS2	1-Hydroxytaxinine A	DNA_gyrase_subunit_B	P0A0K8
DS2	1-Hydroxytaxinine A	DNA_topoisomerase_1	Q06AK7
DS2	1-Hydroxytaxinine A	Peroxisome_proliferator-activated_receptor_alpha	Q07869
DS2	1-Hydroxytaxinine A	Peroxisome_proliferator-activated_receptor_delta	Q03181
DS2	1-Hydroxytaxinine A	Peroxisome_proliferator-activated_receptor_gamma	P37231
DS2	1-Hydroxytaxinine A	Beta-2_adrenergic_receptor	P07550
DS2	1-Hydroxytaxinine A	MecA_PBP2'_(penicillin_binding_protein_2')	Q53707
DS2	1-Hydroxytaxinine A	Penicillin-binding_protein_2a	Q8DNB6
DS2	1-Hydroxytaxinine A	Penicillin-binding_protein_1b	Q7CRA4
DS2	1-Hydroxytaxinine A	Penicillin-binding_protein_2B	P0A3M6
DS2	1-Hydroxytaxinine A	Penicillin-binding_protein_3	Q75Y35
DS2	1-Hydroxytaxinine A	Penicillin-binding_protein_1A	Q8DR59
DS2	1-Hydroxytaxinine A	cAMP-specific_3',5'-cyclic_phosphodiesterase_4D	Q08499
DS2	1-Hydroxytaxinine A	cAMP-specific_3',5'-cyclic_phosphodiesterase_4A	P27815
DS2	1-Hydroxytaxinine A	cAMP-specific_3',5'-cyclic_phosphodiesterase_4B	Q07343
DS2	1-Hydroxytaxinine A	cAMP-specific_3',5'-cyclic_phosphodiesterase_4C	Q08493
DS2	1-Hydroxytaxinine A	Sodium_channel_protein_type_1_subunit_alpha	P35498
DS2	1-Hydroxytaxinine A	5-hydroxytryptamine_receptor_2A	P28223
DS2	1-Hydroxytaxinine A	D(2)_dopamine_receptor	P14416
DS2	1-Hydroxytaxinine A	D(1A)_dopamine_receptor	P21728
DS2	1-Hydroxytaxinine A	D(3)_dopamine_receptor	P35462
DS2	1-Hydroxytaxinine A	D(4)_dopamine_receptor	P21917
DS2	1-Hydroxytaxinine A	5-hydroxytryptamine_receptor_1A	P08908
DS2	1-Hydroxytaxinine A	5-hydroxytryptamine_receptor_6	P50406
DS2	1-Hydroxytaxinine A	5-hydroxytryptamine_receptor_7	P34969
DS2	1-Hydroxytaxinine A	Alpha-1A_adrenergic_receptor	P35348
DS2	1-Hydroxytaxinine A	Histamine_H1_receptor	P35367
DS2	1-Hydroxytaxinine A	Alpha-2C_adrenergic_receptor	P18825
DS2	1-Hydroxytaxinine A	Alpha-1A_adrenergic_receptor	P35348
DS2	1-Hydroxytaxinine A	Alpha-1B_adrenergic_receptor	P35368
DS2	1-Hydroxytaxinine A	Alpha-1D_adrenergic_receptor	P25100
DS2	1-Hydroxytaxinine A	Somatostatin_receptor_type_1	P30872
DS2	1-Hydroxytaxinine A	Somatostatin_receptor_type_2	P30874
DS2	1-Hydroxytaxinine A	Somatostatin_receptor_type_3	P32745
DS2	1-Hydroxytaxinine A	Somatostatin_receptor_type_5	P35346
DS2	1-Hydroxytaxinine A	Muscarinic_acetylcholine_receptor_M3	P20309
DS2	1-Hydroxytaxinine A	Muscarinic_acetylcholine_receptor_M4	P08173
DS2	1-Hydroxytaxinine A	Muscarinic_acetylcholine_receptor_M1	P11229
DS2	1-Hydroxytaxinine A	Muscarinic_acetylcholine_receptor_M2	P08172
DS2	1-Hydroxytaxinine A	Muscarinic_acetylcholine_receptor_M5	P08912
DS2	1-Hydroxytaxinine A	Type-1_angiotensin_II_receptor	P30556
DS2	1-Hydroxytaxinine A	Muscarinic_acetylcholine_receptor_M1	P11229
DS2	1-Hydroxytaxinine A	Muscarinic_acetylcholine_receptor_M2	P08172
DS2	1-Hydroxytaxinine A	Muscarinic_acetylcholine_receptor_M3	P20309
DS2	1-Hydroxytaxinine A	Muscarinic_acetylcholine_receptor_M4	P08173
DS2	1-Hydroxytaxinine A	Muscarinic_acetylcholine_receptor_M5	P08912
DS2	1-Hydroxytaxinine A	Pyridoxal_kinase	O00764
DS2	1-Hydroxytaxinine A	1,3-beta-glucan_synthase_component_FKS1	A2QLK4
DS2	1-Hydroxytaxinine A	Alpha-1A_adrenergic_receptor	P35348
DS2	1-Hydroxytaxinine A	Alpha-2A_adrenergic_receptor	P08913
DS2	1-Hydroxytaxinine A	Beta-2_adrenergic_receptor	P07550
DS2	1-Hydroxytaxinine A	Cholinesterase	P06276
DS2	1-Hydroxytaxinine A	Acetylcholinesterase	P22303
DS2	1-Hydroxytaxinine A	Beta-1_adrenergic_receptor	P08588
DS2	1-Hydroxytaxinine A	Beta-2_adrenergic_receptor	P07550
DS2	1-Hydroxytaxinine A	Alpha-1A_adrenergic_receptor	P35348
DS2	1-Hydroxytaxinine A	Alpha-1B_adrenergic_receptor	P35368
DS2	1-Hydroxytaxinine A	Alpha-1D_adrenergic_receptor	P25100
DS2	1-Hydroxytaxinine A	Alpha-1A_adrenergic_receptor	P35348
DS2	1-Hydroxytaxinine A	Alpha-1B_adrenergic_receptor	P35368
DS2	1-Hydroxytaxinine A	Alpha-1D_adrenergic_receptor	P25100
DS2	1-Hydroxytaxinine A	Alpha-2A_adrenergic_receptor	P08913
DS2	1-Hydroxytaxinine A	Alpha-2B_adrenergic_receptor	P18089
DS2	1-Hydroxytaxinine A	Alpha-2C_adrenergic_receptor	P18825
DS2	1-Hydroxytaxinine A	Beta-1_adrenergic_receptor	P08588
DS2	1-Hydroxytaxinine A	Beta-2_adrenergic_receptor	P07550
DS2	1-Hydroxytaxinine A	Beta-3_adrenergic_receptor	P13945
DS2	1-Hydroxytaxinine A	Phenylalanine-4-hydroxylase	P00439
DS2	1-Hydroxytaxinine A	Retinoic_acid_receptor_gamma	P13631
DS2	1-Hydroxytaxinine A	Retinoic_acid_receptor_beta	P10826
DS2	1-Hydroxytaxinine A	Retinoic_acid_receptor_RXR-gamma	P48443
DS2	1-Hydroxytaxinine A	Retinoic_acid_receptor_RXR-beta	P28702
DS2	1-Hydroxytaxinine A	Retinoic_acid_receptor_alpha	P10276
DS2	1-Hydroxytaxinine A	Retinoic_acid_receptor_RXR-alpha	P19793
DS2	1-Hydroxytaxinine A	Prostaglandin_G/H_synthase_2	P35354
DS2	1-Hydroxytaxinine A	Inhibitor_of_nuclear_factor_kappa-B_kinase_subunit_alpha	O15111
DS2	1-Hydroxytaxinine A	Arachidonate_5-lipoxygenase	P09917
DS2	1-Hydroxytaxinine A	Group_IIE_secretory_phospholipase_A2	Q9NZK7
DS2	1-Hydroxytaxinine A	2-amino-4-hydroxy-6-hydroxymethyldihydropteridine_pyrophosphokinase	P64143
DS2	1-Hydroxytaxinine A	Prostaglandin_G/H_synthase_2	P35354
DS2	1-Hydroxytaxinine A	Prostaglandin_G/H_synthase_1	P23219
DS2	1-Hydroxytaxinine A	Arachidonate_5-lipoxygenase	P09917
DS2	1-Hydroxytaxinine A	Peroxisome_proliferator-activated_receptor_gamma	P37231
DS2	1-Hydroxytaxinine A	Inhibitor_of_nuclear_factor_kappa-B_kinase_subunit_alpha	O15111
DS2	1-Hydroxytaxinine A	Inhibitor_of_nuclear_factor_kappa-B_kinase_subunit_beta	O14920
DS2	1-Hydroxytaxinine A	Myeloperoxidase	P05164
DS2	1-Hydroxytaxinine A	Arylamine_N-acetyltransferase	P0A5L8
DS2	1-Hydroxytaxinine A	Arachidonate_5-lipoxygenase	P09917
DS2	1-Hydroxytaxinine A	Prostaglandin_G/H_synthase_2	P35354
DS2	1-Hydroxytaxinine A	Prostaglandin_G/H_synthase_1	P23219
DS2	1-Hydroxytaxinine A	Peroxisome_proliferator-activated_receptor_gamma	P37231
DS2	1-Hydroxytaxinine A	Inhibitor_of_nuclear_factor_kappa-B_kinase_subunit_alpha	O15111
DS2	1-Hydroxytaxinine A	Inhibitor_of_nuclear_factor_kappa-B_kinase_subunit_beta	O14920
DS2	1-Hydroxytaxinine A	Cystine/glutamate_transporter	Q9UPY5
DS2	1-Hydroxytaxinine A	Acetyl-CoA_acetyltransferase,_mitochondrial	P24752
DS2	1-Hydroxytaxinine A	Thromboxane-A_synthase	P24557
DS2	1-Hydroxytaxinine A	Phospholipase_A2	P04054
DS2	1-Hydroxytaxinine A	Sodium_channel_protein_type_10_subunit_alpha	Q9Y5Y9
DS2	1-Hydroxytaxinine A	Prostaglandin_G/H_synthase_2	P35354
DS2	1-Hydroxytaxinine A	Prostaglandin_G/H_synthase_1	P23219
DS2	1-Hydroxytaxinine A	Solute_carrier_family_12_member_1	Q13621
DS2	1-Hydroxytaxinine A	Solute_carrier_family_12_member_2	P55011
DS2	1-Hydroxytaxinine A	Solute_carrier_family_12_member_4	Q9UP95
DS2	1-Hydroxytaxinine A	Solute_carrier_family_12_member_5	Q9H2X9
DS2	1-Hydroxytaxinine A	Cystic_fibrosis_transmembrane_conductance_regulator	P13569
DS2	1-Hydroxytaxinine A	Sodium_channel_protein_type_10_subunit_alpha	Q9Y5Y9
DS2	1-Hydroxytaxinine A	ATP-binding_cassette_sub-family_C_member_8	Q09428
DS2	1-Hydroxytaxinine A	Peroxisome_proliferator-activated_receptor_gamma	P37231
DS2	1-Hydroxytaxinine A	Prostaglandin_G/H_synthase_1	P23219
DS2	1-Hydroxytaxinine A	Prostaglandin_G/H_synthase_2	P35354
DS2	1-Hydroxytaxinine A	Aldo-keto_reductase_family_1_member_C1	Q04828
DS2	1-Hydroxytaxinine A	Prostaglandin_G/H_synthase_1	P23219
DS2	1-Hydroxytaxinine A	Prostaglandin_G/H_synthase_2	P35354
DS2	1-Hydroxytaxinine A	Aldo-keto_reductase_family_1_member_C1	Q04828
DS2	1-Hydroxytaxinine A	5'-AMP-activated_protein_kinase_catalytic_subunit_alpha-1	Q13131
DS2	1-Hydroxytaxinine A	5'-AMP-activated_protein_kinase_catalytic_subunit_alpha-2	P54646
DS2	1-Hydroxytaxinine A	5'-AMP-activated_protein_kinase_subunit_beta-1	Q9Y478
DS2	1-Hydroxytaxinine A	5'-AMP-activated_protein_kinase_subunit_beta-2	O43741
DS2	1-Hydroxytaxinine A	5'-AMP-activated_protein_kinase_subunit_gamma-1	P54619
DS2	1-Hydroxytaxinine A	5'-AMP-activated_protein_kinase_subunit_gamma-2	Q9UGJ0
DS2	1-Hydroxytaxinine A	5'-AMP-activated_protein_kinase_subunit_gamma-3	Q9UGI9
DS2	1-Hydroxytaxinine A	Endothelin-1_receptor	P25101
DS2	1-Hydroxytaxinine A	Inhibitor_of_nuclear_factor_kappa-B_kinase_subunit_beta	O14920
DS2	1-Hydroxytaxinine A	Cellular_tumor_antigen_p53	P04637
DS2	1-Hydroxytaxinine A	78_kDa_glucose-regulated_protein	P11021
DS2	1-Hydroxytaxinine A	Ribosomal_protein_S6_kinase_alpha-3	P51812
DS2	1-Hydroxytaxinine A	NF-kappa-B_inhibitor_alpha	P25963
DS2	1-Hydroxytaxinine A	Nuclear_factor_NF-kappa-B_p100_subunit	Q00653
DS2	1-Hydroxytaxinine A	Nuclear_factor_NF-kappa-B_p105_subunit	P19838
DS2	1-Hydroxytaxinine A	Peroxisome_proliferator-activated_receptor_gamma	P37231
DS2	1-Hydroxytaxinine A	Prostaglandin_G/H_synthase_2	P35354
DS2	1-Hydroxytaxinine A	Prostaglandin_G/H_synthase_1	P23219
DS2	1-Hydroxytaxinine A	Arachidonate_5-lipoxygenase	P09917
DS2	1-Hydroxytaxinine A	1,3-beta-glucan_synthase_component_FKS1	A2QLK4
DS2	1-Hydroxytaxinine A	Thiopurine_S-methyltransferase	P51580
DS2	1-Hydroxytaxinine A	Interferon_gamma	P01579
DS2	1-Hydroxytaxinine A	Prostaglandin_G/H_synthase_2	P35354
DS2	1-Hydroxytaxinine A	Prostaglandin_G/H_synthase_1	P23219
DS2	1-Hydroxytaxinine A	Prostaglandin_G/H_synthase_2	P35354
DS2	1-Hydroxytaxinine A	Prostaglandin_G/H_synthase_1	P23219
DS2	1-Hydroxytaxinine A	Prostaglandin_G/H_synthase_2	P35354
DS2	1-Hydroxytaxinine A	Prostaglandin_G/H_synthase_1	P23219
DS2	1-Hydroxytaxinine A	Prostaglandin_G/H_synthase_1	P23219
DS2	1-Hydroxytaxinine A	Prostaglandin_G/H_synthase_2	P35354
DS2	1-Hydroxytaxinine A	Thrombopoietin_receptor	P40238
DS2	1-Hydroxytaxinine A	Beta-1_adrenergic_receptor	P08588
DS2	1-Hydroxytaxinine A	Beta-2_adrenergic_receptor	P07550
DS2	1-Hydroxytaxinine A	5-hydroxytryptamine_receptor_1A	P08908
DS2	1-Hydroxytaxinine A	5-hydroxytryptamine_receptor_1B	P28222
DS2	1-Hydroxytaxinine A	Beta-3_adrenergic_receptor	P13945
DS2	1-Hydroxytaxinine A	RNA_polymerase_sigma_factor	Q18BX5
DS2	1-Hydroxytaxinine A	Synaptic_vesicular_amine_transporter	Q05940
DS2	1-Hydroxytaxinine A	Chromaffin_granule_amine_transporter	P54219
DS2	1-Hydroxytaxinine A	Synaptic_vesicular_amine_transporter	Q05940
DS20	Danshensuan B	Neuronal_acetylcholine_receptor_subunit_alpha-2	Q15822
DS20	Danshensuan B	Muscarinic_acetylcholine_receptor_M2	P08172
DS20	Danshensuan B	5-hydroxytryptamine_receptor_3A	P46098
DS20	Danshensuan B	Estrogen_receptor	P03372
DS20	Danshensuan B	Nuclear_receptor_subfamily_1_group_I_member_2	O75469
DS20	Danshensuan B	Neuronal_acetylcholine_receptor_subunit_alpha-2	Q15822
DS20	Danshensuan B	Muscarinic_acetylcholine_receptor_M2	P08172
DS20	Danshensuan B	Muscarinic_acetylcholine_receptor_M3	P20309
DS20	Danshensuan B	Neuronal_acetylcholine_receptor_subunit_alpha-2	Q15822
DS20	Danshensuan B	Muscarinic_acetylcholine_receptor_M2	P08172
DS20	Danshensuan B	Muscarinic_acetylcholine_receptor_M3	P20309
DS20	Danshensuan B	Neuronal_acetylcholine_receptor_subunit_alpha-2	Q15822
DS20	Danshensuan B	Estrogen_receptor	P03372
DS20	Danshensuan B	Androgen_receptor	P10275
DS20	Danshensuan B	3-oxo-5-alpha-steroid_4-dehydrogenase_2	P31213
DS20	Danshensuan B	3-oxo-5-alpha-steroid_4-dehydrogenase_1	P18405
DS20	Danshensuan B	Estrogen_receptor	P03372
DS20	Danshensuan B	Glucocorticoid_receptor	P04150
DS20	Danshensuan B	Sodium/potassium-transporting_ATPase_subunit_alpha-1	P05023
DS20	Danshensuan B	Mineralocorticoid_receptor	P08235
DS20	Danshensuan B	Androgen_receptor	P10275
DS20	Danshensuan B	Progesterone_receptor	P06401
DS20	Danshensuan B	Glucocorticoid_receptor	P04150
DS20	Danshensuan B	Cytochrome_P450_11B2,_mitochondrial	P19099
DS20	Danshensuan B	3-oxo-5-alpha-steroid_4-dehydrogenase_1	P18405
DS20	Danshensuan B	3-oxo-5-alpha-steroid_4-dehydrogenase_2	P31213
DS20	Danshensuan B	Polyprenol_reductase	Q9H8P0
DS20	Danshensuan B	Sex_hormone-binding_globulin	P04278
DS20	Danshensuan B	Voltage-dependent_calcium_channel_gamma-1_subunit	Q06432
DS20	Danshensuan B	Voltage-dependent_calcium_channel_subunit_alpha-2/delta-1	P54289
DS20	Danshensuan B	Voltage-dependent_calcium_channel_subunit_alpha-2/delta-2	Q9NY47
DS20	Danshensuan B	Voltage-dependent_calcium_channel_subunit_alpha-2/delta-3	Q8IZS8
DS20	Danshensuan B	Voltage-dependent_L-type_calcium_channel_subunit_alpha-1C	Q13936
DS20	Danshensuan B	Voltage-dependent_L-type_calcium_channel_subunit_alpha-1D	Q01668
DS20	Danshensuan B	Voltage-dependent_L-type_calcium_channel_subunit_alpha-1F	O60840
DS20	Danshensuan B	Voltage-dependent_L-type_calcium_channel_subunit_alpha-1S	Q13698
DS20	Danshensuan B	Voltage-dependent_L-type_calcium_channel_subunit_beta-1	Q02641
DS20	Danshensuan B	Voltage-dependent_L-type_calcium_channel_subunit_beta-2	Q08289
DS20	Danshensuan B	Voltage-dependent_L-type_calcium_channel_subunit_beta-3	P54284
DS20	Danshensuan B	Voltage-dependent_L-type_calcium_channel_subunit_beta-4	O00305
DS20	Danshensuan B	Voltage-dependent_N-type_calcium_channel_subunit_alpha-1B	Q00975
DS20	Danshensuan B	Voltage-dependent_P/Q-type_calcium_channel_subunit_alpha-1A	O00555
DS20	Danshensuan B	Voltage-dependent_T-type_calcium_channel_subunit_alpha-1G	O43497
DS20	Danshensuan B	Voltage-dependent_T-type_calcium_channel_subunit_alpha-1H	O95180
DS20	Danshensuan B	Voltage-dependent_T-type_calcium_channel_subunit_alpha-1I	Q9P0X4
DS20	Danshensuan B	Voltage-gated_calcium_channel_beta_1_subunit_splice_variant_CavB1d	Q6TME4
DS20	Danshensuan B	Glucocorticoid_receptor	P04150
DS20	Danshensuan B	Mineralocorticoid_receptor	P08235
DS20	Danshensuan B	Cytochrome_P450_19A1	P11511
DS20	Danshensuan B	Glucocorticoid_receptor	P04150
DS20	Danshensuan B	Smoothened_homolog	Q99835
DS20	Danshensuan B	Sodium/potassium-transporting_ATPase_subunit_alpha-1	P05023
DS20	Danshensuan B	Sodium/potassium-transporting_ATPase_subunit_alpha-1	P05023
DS20	Danshensuan B	Glucocorticoid_receptor	P04150
DS20	Danshensuan B	Sodium/potassium-transporting_ATPase_subunit_alpha-1	P05023
DS20	Danshensuan B	Glucocorticoid_receptor	P04150
DS20	Danshensuan B	Annexin_A1	P04083
DS20	Danshensuan B	Sodium/potassium-transporting_ATPase_subunit_alpha-1	P05023
DS20	Danshensuan B	3-oxo-5-alpha-steroid_4-dehydrogenase_2	P31213
DS20	Danshensuan B	3-oxo-5-alpha-steroid_4-dehydrogenase_1	P18405
DS20	Danshensuan B	3-oxo-5-beta-steroid_4-dehydrogenase	P51857
DS20	Danshensuan B	Glucocorticoid_receptor	P04150
DS20	Danshensuan B	Androgen_receptor	P10275
DS20	Danshensuan B	Glucocorticoid_receptor	P04150
DS20	Danshensuan B	Estrogen_receptor	P03372
DS20	Danshensuan B	Androgen_receptor	P10275
DS20	Danshensuan B	Glucocorticoid_receptor	P04150
DS20	Danshensuan B	Tubulin_beta-1_chain	Q9H4B7
DS20	Danshensuan B	Apoptosis_regulator_Bcl-2	P10415
DS20	Danshensuan B	Nuclear_receptor_subfamily_1_group_I_member_2	O75469
DS20	Danshensuan B	Microtubule-associated_protein_4	P27816
DS20	Danshensuan B	Microtubule-associated_protein_2	P11137
DS20	Danshensuan B	Microtubule-associated_protein_tau	P10636
DS20	Danshensuan B	Tubulin_beta-1_chain	Q9H4B7
DS20	Danshensuan B	Apoptosis_regulator_Bcl-2	P10415
DS20	Danshensuan B	Microtubule-associated_protein_2	P11137
DS20	Danshensuan B	Microtubule-associated_protein_4	P27816
DS20	Danshensuan B	Microtubule-associated_protein_tau	P10636
DS20	Danshensuan B	Nuclear_receptor_subfamily_1_group_I_member_2	O75469
DS20	Danshensuan B	Tubulin_alpha-4A_chain	P68366
DS20	Danshensuan B	Tubulin_beta-1_chain	Q9H4B7
DS20	Danshensuan B	Androgen_receptor	P10275
DS20	Danshensuan B	Androgen_receptor	P10275
DS20	Danshensuan B	Androgen_receptor	P10275
DS20	Danshensuan B	Elongation_factor_G	P13551
DS20	Danshensuan B	Chloramphenicol_acetyltransferase	P62580
DS20	Danshensuan B	Chloramphenicol_acetyltransferase_3	P00484
DS20	Danshensuan B	Progesterone_receptor	P06401
DS20	Danshensuan B	Progesterone_receptor	P06401
DS20	Danshensuan B	Glucocorticoid_receptor	P04150
DS20	Danshensuan B	Estrogen_receptor	P03372
DS20	Danshensuan B	Androgen_receptor	P10275
DS20	Danshensuan B	Progesterone_receptor	P06401
DS20	Danshensuan B	Gonadotropin-releasing_hormone_receptor	P30968
DS20	Danshensuan B	Putative_gonadotropin-releasing_hormone_II_receptor	Q96P88
DS20	Danshensuan B	C-C_motif_chemokine_2	P13500
DS20	Danshensuan B	Progesterone_receptor	P06401
DS20	Danshensuan B	Estrogen_receptor	P03372
DS20	Danshensuan B	Progesterone_receptor	P06401
DS20	Danshensuan B	Estrogen_receptor	P03372
DS20	Danshensuan B	Progesterone_receptor	P06401
DS20	Danshensuan B	3-oxo-5-alpha-steroid_4-dehydrogenase_1	P18405
DS20	Danshensuan B	Estrogen_receptor	P03372
DS20	Danshensuan B	Androgen_receptor	P10275
DS20	Danshensuan B	Progesterone_receptor	P06401
DS20	Danshensuan B	Estrogen_receptor	P03372
DS20	Danshensuan B	Progesterone_receptor	P06401
DS20	Danshensuan B	Estrogen_receptor	P03372
DS20	Danshensuan B	Steroid_17-alpha-hydroxylase/17,20_lyase	P05093
DS20	Danshensuan B	Progesterone_receptor	P06401
DS20	Danshensuan B	Progesterone_receptor	P06401
DS20	Danshensuan B	Glucocorticoid_receptor	P04150
DS20	Danshensuan B	Progesterone_receptor	P06401
DS20	Danshensuan B	Estrogen_receptor	P03372
DS20	Danshensuan B	Aldo-keto_reductase_family_1_member_C2	P52895
DS20	Danshensuan B	Androgen_receptor	P10275
DS20	Danshensuan B	Bile_acid_receptor	Q96RI1
DS20	Danshensuan B	Glucocorticoid_receptor	P04150
DS20	Danshensuan B	Progesterone_receptor	P06401
DS20	Danshensuan B	Estrogen_receptor	P03372
DS20	Danshensuan B	Mineralocorticoid_receptor	P08235
DS20	Danshensuan B	Steroid_17-alpha-hydroxylase/17,20_lyase	P05093
DS20	Danshensuan B	Kappa-type_opioid_receptor	P41145
DS20	Danshensuan B	Androgen_receptor	P10275
DS20	Danshensuan B	Estrogen_receptor	P03372
DS20	Danshensuan B	Prolactin_receptor	P16471
DS20	Danshensuan B	Glucocorticoid_receptor	P04150
DS20	Danshensuan B	Glucocorticoid_receptor	P04150
DS20	Danshensuan B	Progesterone_receptor	P06401
DS20	Danshensuan B	Cytosolic_phospholipase_A2	P47712
DS20	Danshensuan B	Mineralocorticoid_receptor	P08235
DS20	Danshensuan B	Progesterone_receptor	P06401
DS20	Danshensuan B	Glucocorticoid_receptor	P04150
DS20	Danshensuan B	Glucocorticoid_receptor	P04150
DS20	Danshensuan B	Glucocorticoid_receptor	P04150
DS20	Danshensuan B	Corticosteroid_11-beta-dehydrogenase_isozyme_1	P28845
DS20	Danshensuan B	Glucocorticoid_receptor	P04150
DS20	Danshensuan B	Glucocorticoid_receptor	P04150
DS20	Danshensuan B	Glucocorticoid_receptor	P04150
DS20	Danshensuan B	Glucocorticoid_receptor	P04150
DS20	Danshensuan B	Glucocorticoid_receptor	P04150
DS20	Danshensuan B	Glucocorticoid_receptor	P04150
DS20	Danshensuan B	Progesterone_receptor	P06401
DS20	Danshensuan B	Estrogen_receptor	P03372
DS20	Danshensuan B	Glucocorticoid_receptor	P04150
DS20	Danshensuan B	Glucocorticoid_receptor	P04150
DS20	Danshensuan B	Glucocorticoid_receptor	P04150
DS20	Danshensuan B	Glucocorticoid_receptor	P04150
DS20	Danshensuan B	Glucocorticoid_receptor	P04150
DS20	Danshensuan B	Nuclear_receptor_subfamily_0_group_B_member_1	P51843
DS20	Danshensuan B	Annexin_A1	P04083
DS20	Danshensuan B	Nitric_oxide_synthase,_inducible	P35228
DS20	Danshensuan B	Glucocorticoid_receptor	P04150
DS20	Danshensuan B	Glucocorticoid_receptor	P04150
DS20	Danshensuan B	Androgen_receptor	P10275
DS20	Danshensuan B	Glucocorticoid_receptor	P04150
DS20	Danshensuan B	Glucocorticoid_receptor	P04150
DS20	Danshensuan B	Glucocorticoid_receptor	P04150
DS20	Danshensuan B	Mineralocorticoid_receptor	P08235
DS20	Danshensuan B	Glucocorticoid_receptor	P04150
DS20	Danshensuan B	Androgen_receptor	P10275
DS20	Danshensuan B	Glucocorticoid_receptor	P04150
DS20	Danshensuan B	Annexin_A1	P04083
DS20	Danshensuan B	Glucocorticoid_receptor	P04150
DS20	Danshensuan B	Glucocorticoid_receptor	P04150
DS20	Danshensuan B	Glucocorticoid_receptor	P04150
DS20	Danshensuan B	Glucocorticoid_receptor	P04150
DS20	Danshensuan B	Glucocorticoid_receptor	P04150
DS21	Danshenxinkun A	Tyrosine_3-monooxygenase	P07101
DS21	Danshenxinkun A	Tyrosine--tRNA_ligase,_mitochondrial	Q9Y2Z4
DS21	Danshenxinkun A	Tyrosine--tRNA_ligase,_cytoplasmic	P54577
DS21	Danshenxinkun A	Tyrosine_aminotransferase	P17735
DS21	Danshenxinkun A	Synaptic_vesicular_amine_transporter	Q05940
DS21	Danshenxinkun A	Chromaffin_granule_amine_transporter	P54219
DS21	Danshenxinkun A	Cholecystokinin_receptor_type_A	P32238
DS21	Danshenxinkun A	Thyroid_hormone_receptor_alpha	P10827
DS21	Danshenxinkun A	Thyroid_hormone_receptor_beta	P10828
DS21	Danshenxinkun A	Estrogen_receptor	P03372
DS21	Danshenxinkun A	Estrogen_receptor_beta	Q92731
DS21	Danshenxinkun A	Sodium_channel_protein_type_10_subunit_alpha	Q9Y5Y9
DS21	Danshenxinkun A	Sodium_channel_protein_type_5_subunit_alpha	Q14524
DS21	Danshenxinkun A	Calmodulin	P62158
DS21	Danshenxinkun A	Acetylcholinesterase	P22303
DS21	Danshenxinkun A	Cholinesterase	P06276
DS21	Danshenxinkun A	Peroxisome_proliferator-activated_receptor_gamma	P37231
DS21	Danshenxinkun A	Prostaglandin_G/H_synthase_2	P35354
DS21	Danshenxinkun A	Prostaglandin_G/H_synthase_1	P23219
DS21	Danshenxinkun A	Arachidonate_5-lipoxygenase	P09917
DS21	Danshenxinkun A	Prostacyclin_receptor	P43119
DS21	Danshenxinkun A	Prostaglandin_E2_receptor_EP1_subtype	P34995
DS21	Danshenxinkun A	cAMP-specific_3',5'-cyclic_phosphodiesterase_4A	P27815
DS21	Danshenxinkun A	cAMP-specific_3',5'-cyclic_phosphodiesterase_4B	Q07343
DS21	Danshenxinkun A	cAMP-specific_3',5'-cyclic_phosphodiesterase_4C	Q08493
DS21	Danshenxinkun A	cAMP-specific_3',5'-cyclic_phosphodiesterase_4D	Q08499
DS21	Danshenxinkun A	Tissue-type_plasminogen_activator	P00750
DS21	Danshenxinkun A	Sodium_channel_protein_type_5_subunit_alpha	Q14524
DS21	Danshenxinkun A	Sodium_channel_protein_type_4_subunit_alpha	P35499
DS21	Danshenxinkun A	Beta-2_adrenergic_receptor	P07550
DS21	Danshenxinkun A	Penicillin-binding_protein_3	P42971
DS21	Danshenxinkun A	Penicillin-binding_protein_1A	P02918
DS21	Danshenxinkun A	Penicillin-binding_protein_1B	P02919
DS21	Danshenxinkun A	D-alanyl-D-alanine_carboxypeptidase_DacB	P24228
DS21	Danshenxinkun A	Aromatic-L-amino-acid_decarboxylase	P20711
DS21	Danshenxinkun A	Alpha-1A_adrenergic_receptor	P35348
DS21	Danshenxinkun A	Alpha-1B_adrenergic_receptor	P35368
DS21	Danshenxinkun A	Alpha-1D_adrenergic_receptor	P25100
DS21	Danshenxinkun A	Beta-1_adrenergic_receptor	P08588
DS21	Danshenxinkun A	Beta-2_adrenergic_receptor	P07550
DS21	Danshenxinkun A	Penicillin-binding_protein_1b	Q7CRA4
DS21	Danshenxinkun A	Penicillin-binding_protein_2B	P0A3M6
DS21	Danshenxinkun A	Penicillin-binding_protein_2a	Q8DNB6
DS21	Danshenxinkun A	Penicillin-binding_protein_3	Q75Y35
DS21	Danshenxinkun A	Penicillin-binding_protein_1A	Q8DR59
DS21	Danshenxinkun A	Sodium_channel_protein_type_10_subunit_alpha	Q9Y5Y9
DS21	Danshenxinkun A	Sodium_channel_protein_type_10_subunit_alpha	Q9Y5Y9
DS21	Danshenxinkun A	Beta-1_adrenergic_receptor	P08588
DS21	Danshenxinkun A	Beta-2_adrenergic_receptor	P07550
DS21	Danshenxinkun A	5-hydroxytryptamine_receptor_1A	P08908
DS21	Danshenxinkun A	Sodium_channel_protein_type_10_subunit_alpha	Q9Y5Y9
DS21	Danshenxinkun A	Alpha-2A_adrenergic_receptor	P08913
DS21	Danshenxinkun A	Aromatic-L-amino-acid_decarboxylase	P20711
DS21	Danshenxinkun A	Penicillin-binding_protein_1A	Q04707
DS21	Danshenxinkun A	Penicillin-binding_protein_2x	P14677
DS21	Danshenxinkun A	Penicillin-binding_protein_2B	P0A3M5
DS21	Danshenxinkun A	Sodium_channel_protein_type_5_subunit_alpha	Q14524
DS21	Danshenxinkun A	Potassium_voltage-gated_channel_subfamily_H_member_2	Q12809
DS21	Danshenxinkun A	Beta-1_adrenergic_receptor	P08588
DS21	Danshenxinkun A	Beta-2_adrenergic_receptor	P07550
DS21	Danshenxinkun A	D(1A)_dopamine_receptor	P21728
DS21	Danshenxinkun A	D(1B)_dopamine_receptor	P21918
DS21	Danshenxinkun A	D(2)_dopamine_receptor	P14416
DS21	Danshenxinkun A	D(3)_dopamine_receptor	P35462
DS21	Danshenxinkun A	D(4)_dopamine_receptor	P21917
DS21	Danshenxinkun A	Beta-2_adrenergic_receptor	P07550
DS21	Danshenxinkun A	D(2)_dopamine_receptor	P14416
DS21	Danshenxinkun A	HIV-1_Protease	Q72874
DS21	Danshenxinkun A	Alpha-1A_adrenergic_receptor	P35348
DS21	Danshenxinkun A	Alpha-1B_adrenergic_receptor	P35368
DS21	Danshenxinkun A	Alpha-1D_adrenergic_receptor	P25100
DS21	Danshenxinkun A	P2Y_purinoceptor_12	Q9H244
DS21	Danshenxinkun A	Alpha-1A_adrenergic_receptor	P35348
DS21	Danshenxinkun A	Alpha-1B_adrenergic_receptor	P35368
DS21	Danshenxinkun A	Alpha-1D_adrenergic_receptor	P25100
DS21	Danshenxinkun A	Alpha-2A_adrenergic_receptor	P08913
DS21	Danshenxinkun A	Alpha-2B_adrenergic_receptor	P18089
DS21	Danshenxinkun A	Alpha-2C_adrenergic_receptor	P18825
DS21	Danshenxinkun A	Beta-1_adrenergic_receptor	P08588
DS21	Danshenxinkun A	Beta-2_adrenergic_receptor	P07550
DS21	Danshenxinkun A	Beta-3_adrenergic_receptor	P13945
DS21	Danshenxinkun A	Phenylalanine-4-hydroxylase	P00439
DS21	Danshenxinkun A	Beta-1_adrenergic_receptor	P08588
DS21	Danshenxinkun A	Beta-2_adrenergic_receptor	P07550
DS21	Danshenxinkun A	5-hydroxytryptamine_receptor_1A	P08908
DS21	Danshenxinkun A	5-hydroxytryptamine_receptor_1B	P28222
DS21	Danshenxinkun A	Beta-3_adrenergic_receptor	P13945
DS21	Danshenxinkun A	Prostaglandin_F2-alpha_receptor	P43088
DS21	Danshenxinkun A	Beta-1_adrenergic_receptor	P08588
DS21	Danshenxinkun A	Sodium_channel_protein_type_5_subunit_alpha	Q14524
DS21	Danshenxinkun A	Sodium_channel_protein_type_9_subunit_alpha	Q15858
DS21	Danshenxinkun A	Prostaglandin_G/H_synthase_1	P23219
DS21	Danshenxinkun A	Prostaglandin_G/H_synthase_2	P35354
DS21	Danshenxinkun A	Phospholipase_A2,_membrane_associated	P14555
DS21	Danshenxinkun A	Prostaglandin_reductase_2	Q8N8N7
DS21	Danshenxinkun A	Peroxisome_proliferator-activated_receptor_gamma	P37231
DS21	Danshenxinkun A	Lactoylglutathione_lyase	Q04760
DS21	Danshenxinkun A	Prostaglandin_D2_receptor_2	Q9Y5Y4
DS21	Danshenxinkun A	Peroxisome_proliferator-activated_receptor_alpha	Q07869
DS21	Danshenxinkun A	Pyruvate-flavodoxin_oxidoreductase	P94692
DS21	Danshenxinkun A	Integrin_alpha-IIb	P08514
DS21	Danshenxinkun A	Integrin_beta-3	P05106
DS21	Danshenxinkun A	Prostaglandin_G/H_synthase_2	P35354
DS21	Danshenxinkun A	Prostaglandin_G/H_synthase_1	P23219
DS21	Danshenxinkun A	Estrogen_receptor	P03372
DS21	Danshenxinkun A	ATP-binding_cassette_sub-family_C_member_8	Q09428
DS21	Danshenxinkun A	Peroxisome_proliferator-activated_receptor_gamma	P37231
DS21	Danshenxinkun A	Prostaglandin_G/H_synthase_1	P23219
DS21	Danshenxinkun A	Prostaglandin_G/H_synthase_2	P35354
DS21	Danshenxinkun A	Aldo-keto_reductase_family_1_member_C1	Q04828
DS21	Danshenxinkun A	5'-AMP-activated_protein_kinase_catalytic_subunit_alpha-1	Q13131
DS21	Danshenxinkun A	5'-AMP-activated_protein_kinase_catalytic_subunit_alpha-2	P54646
DS21	Danshenxinkun A	5'-AMP-activated_protein_kinase_subunit_beta-1	Q9Y478
DS21	Danshenxinkun A	5'-AMP-activated_protein_kinase_subunit_beta-2	O43741
DS21	Danshenxinkun A	5'-AMP-activated_protein_kinase_subunit_gamma-1	P54619
DS21	Danshenxinkun A	5'-AMP-activated_protein_kinase_subunit_gamma-2	Q9UGJ0
DS21	Danshenxinkun A	5'-AMP-activated_protein_kinase_subunit_gamma-3	Q9UGI9
DS21	Danshenxinkun A	Endothelin-1_receptor	P25101
DS21	Danshenxinkun A	Inhibitor_of_nuclear_factor_kappa-B_kinase_subunit_beta	O14920
DS21	Danshenxinkun A	Cellular_tumor_antigen_p53	P04637
DS21	Danshenxinkun A	78_kDa_glucose-regulated_protein	P11021
DS21	Danshenxinkun A	Ribosomal_protein_S6_kinase_alpha-3	P51812
DS21	Danshenxinkun A	NF-kappa-B_inhibitor_alpha	P25963
DS21	Danshenxinkun A	Nuclear_factor_NF-kappa-B_p100_subunit	Q00653
DS21	Danshenxinkun A	Nuclear_factor_NF-kappa-B_p105_subunit	P19838
DS21	Danshenxinkun A	Peroxisome_proliferator-activated_receptor_alpha	Q07869
DS21	Danshenxinkun A	Metalloproteinase	O43923
DS21	Danshenxinkun A	3-hydroxy-3-methylglutaryl-coenzyme_A_reductase	P04035
DS21	Danshenxinkun A	1,3-beta-glucan_synthase_component_FKS1	A2QLK4
DS21	Danshenxinkun A	Beta-2_adrenergic_receptor	P07550
DS21	Danshenxinkun A	Beta-1_adrenergic_receptor	P08588
DS21	Danshenxinkun A	Peroxisome_proliferator-activated_receptor_alpha	Q07869
DS21	Danshenxinkun A	Renin	P00797
DS21	Danshenxinkun A	Peroxisome_proliferator-activated_receptor_alpha	Q07869
DS21	Danshenxinkun A	Peroxisome_proliferator-activated_receptor_delta	Q03181
DS21	Danshenxinkun A	Peroxisome_proliferator-activated_receptor_gamma	P37231
DS21	Danshenxinkun A	5-hydroxytryptamine_receptor_2A	P28223
DS21	Danshenxinkun A	D(2)_dopamine_receptor	P14416
DS21	Danshenxinkun A	D(1A)_dopamine_receptor	P21728
DS21	Danshenxinkun A	D(3)_dopamine_receptor	P35462
DS21	Danshenxinkun A	D(4)_dopamine_receptor	P21917
DS21	Danshenxinkun A	5-hydroxytryptamine_receptor_1A	P08908
DS21	Danshenxinkun A	5-hydroxytryptamine_receptor_6	P50406
DS21	Danshenxinkun A	5-hydroxytryptamine_receptor_7	P34969
DS21	Danshenxinkun A	Alpha-1A_adrenergic_receptor	P35348
DS21	Danshenxinkun A	Histamine_H1_receptor	P35367
DS21	Danshenxinkun A	Alpha-2C_adrenergic_receptor	P18825
DS21	Danshenxinkun A	Muscarinic_acetylcholine_receptor_M3	P20309
DS21	Danshenxinkun A	Muscarinic_acetylcholine_receptor_M4	P08173
DS21	Danshenxinkun A	Muscarinic_acetylcholine_receptor_M1	P11229
DS21	Danshenxinkun A	Muscarinic_acetylcholine_receptor_M2	P08172
DS21	Danshenxinkun A	Muscarinic_acetylcholine_receptor_M5	P08912
DS21	Danshenxinkun A	Histamine_H2_receptor	P25021
DS21	Danshenxinkun A	3-hydroxy-3-methylglutaryl-coenzyme_A_reductase	P04035
DS21	Danshenxinkun A	Muscarinic_acetylcholine_receptor_M1	P11229
DS21	Danshenxinkun A	Muscarinic_acetylcholine_receptor_M2	P08172
DS21	Danshenxinkun A	Muscarinic_acetylcholine_receptor_M3	P20309
DS21	Danshenxinkun A	Muscarinic_acetylcholine_receptor_M4	P08173
DS21	Danshenxinkun A	Muscarinic_acetylcholine_receptor_M5	P08912
DS21	Danshenxinkun A	Alpha-1A_adrenergic_receptor	P35348
DS21	Danshenxinkun A	Alpha-2A_adrenergic_receptor	P08913
DS21	Danshenxinkun A	Beta-2_adrenergic_receptor	P07550
DS21	Danshenxinkun A	Cholinesterase	P06276
DS21	Danshenxinkun A	Acetylcholinesterase	P22303
DS21	Danshenxinkun A	Neuronal_acetylcholine_receptor_subunit_alpha-2	Q15822
DS21	Danshenxinkun A	Angiotensin-converting_enzyme	P12821
DS21	Danshenxinkun A	Angiotensin-converting_enzyme_2	Q9BYF1
DS21	Danshenxinkun A	Neuronal_acetylcholine_receptor_subunit_alpha-2	Q15822
DS21	Danshenxinkun A	3-hydroxy-3-methylglutaryl-coenzyme_A_reductase	P04035
DS21	Danshenxinkun A	Neuronal_acetylcholine_receptor_subunit_alpha-2	Q15822
DS21	Danshenxinkun A	Muscarinic_acetylcholine_receptor_M2	P08172
DS21	Danshenxinkun A	Catechol_O-methyltransferase	P21964
DS21	Danshenxinkun A	Estrogen_receptor	P03372
DS21	Danshenxinkun A	Estrogen_receptor	P03372
DS21	Danshenxinkun A	Estrogen_receptor_beta	Q92731
DS21	Danshenxinkun A	3-beta-hydroxysteroid-Delta(8),Delta(7)-isomerase	Q15125
DS21	Danshenxinkun A	Protein_kinase_C_alpha_type	P17252
DS21	Danshenxinkun A	Protein_kinase_C_beta_type	P05771
DS21	Danshenxinkun A	Protein_kinase_C_delta_type	Q05655
DS21	Danshenxinkun A	Protein_kinase_C_epsilon_type	Q02156
DS21	Danshenxinkun A	Protein_kinase_C_gamma_type	P05129
DS21	Danshenxinkun A	Protein_kinase_C_iota_type	P41743
DS21	Danshenxinkun A	Protein_kinase_C_theta_type	Q04759
DS21	Danshenxinkun A	Protein_kinase_C_zeta_type	Q05513
DS21	Danshenxinkun A	Inosine-5'-monophosphate_dehydrogenase_1	P20839
DS21	Danshenxinkun A	Inosine-5'-monophosphate_dehydrogenase_2	P12268
DS21	Danshenxinkun A	Type-1_angiotensin_II_receptor	P30556
DS21	Danshenxinkun A	Inosine-5'-monophosphate_dehydrogenase_1	P20839
DS21	Danshenxinkun A	Inosine-5'-monophosphate_dehydrogenase_2	P12268
DS21	Danshenxinkun A	Estrogen_receptor	P03372
DS21	Danshenxinkun A	Prostaglandin_F2-alpha_receptor	P43088
DS21	Danshenxinkun A	Sodium/potassium-transporting_ATPase_subunit_alpha-1	P05023
DS21	Danshenxinkun A	Solute_carrier_family_12_member_1	Q13621
DS21	Danshenxinkun A	Neuronal_acetylcholine_receptor_subunit_alpha-2	Q15822
DS21	Danshenxinkun A	Muscarinic_acetylcholine_receptor_M2	P08172
DS21	Danshenxinkun A	Muscarinic_acetylcholine_receptor_M3	P20309
DS21	Danshenxinkun A	Cholinesterase	P06276
DS21	Danshenxinkun A	Retinoic_acid_receptor_RXR-alpha	P19793
DS21	Danshenxinkun A	Retinoic_acid_receptor_alpha	P10276
DS21	Danshenxinkun A	Retinoic_acid_receptor_beta	P10826
DS21	Danshenxinkun A	Retinoic_acid_receptor_gamma	P13631
DS21	Danshenxinkun A	Retinoic_acid_receptor_RXR-beta	P28702
DS21	Danshenxinkun A	Retinoic_acid_receptor_RXR-gamma	P48443
DS21	Danshenxinkun A	Retinol-binding_protein_1	P09455
DS21	Danshenxinkun A	Angiotensin-converting_enzyme	P12821
DS22	Danshenxinkun B	Progesterone_receptor	P06401
DS22	Danshenxinkun B	Glucocorticoid_receptor	P04150
DS22	Danshenxinkun B	Progesterone_receptor	P06401
DS22	Danshenxinkun B	Estrogen_receptor	P03372
DS22	Danshenxinkun B	Mineralocorticoid_receptor	P08235
DS22	Danshenxinkun B	Steroid_17-alpha-hydroxylase/17,20_lyase	P05093
DS22	Danshenxinkun B	Kappa-type_opioid_receptor	P41145
DS22	Danshenxinkun B	Glucocorticoid_receptor	P04150
DS22	Danshenxinkun B	Tubulin_beta-1_chain	Q9H4B7
DS22	Danshenxinkun B	Apoptosis_regulator_Bcl-2	P10415
DS22	Danshenxinkun B	Nuclear_receptor_subfamily_1_group_I_member_2	O75469
DS22	Danshenxinkun B	Microtubule-associated_protein_4	P27816
DS22	Danshenxinkun B	Microtubule-associated_protein_2	P11137
DS22	Danshenxinkun B	Microtubule-associated_protein_tau	P10636
DS22	Danshenxinkun B	Tubulin_beta-1_chain	Q9H4B7
DS22	Danshenxinkun B	Apoptosis_regulator_Bcl-2	P10415
DS22	Danshenxinkun B	Microtubule-associated_protein_2	P11137
DS22	Danshenxinkun B	Microtubule-associated_protein_4	P27816
DS22	Danshenxinkun B	Microtubule-associated_protein_tau	P10636
DS22	Danshenxinkun B	Nuclear_receptor_subfamily_1_group_I_member_2	O75469
DS22	Danshenxinkun B	Aldo-keto_reductase_family_1_member_C2	P52895
DS22	Danshenxinkun B	Elongation_factor_G	P13551
DS22	Danshenxinkun B	Chloramphenicol_acetyltransferase	P62580
DS22	Danshenxinkun B	Chloramphenicol_acetyltransferase_3	P00484
DS22	Danshenxinkun B	Tubulin_alpha-4A_chain	P68366
DS22	Danshenxinkun B	Tubulin_beta-1_chain	Q9H4B7
DS22	Danshenxinkun B	Bile_acid_receptor	Q96RI1
DS22	Danshenxinkun B	Glucocorticoid_receptor	P04150
DS22	Danshenxinkun B	Glucocorticoid_receptor	P04150
DS22	Danshenxinkun B	Glucocorticoid_receptor	P04150
DS22	Danshenxinkun B	Progesterone_receptor	P06401
DS22	Danshenxinkun B	Glucocorticoid_receptor	P04150
DS22	Danshenxinkun B	Glucocorticoid_receptor	P04150
DS22	Danshenxinkun B	Glucocorticoid_receptor	P04150
DS22	Danshenxinkun B	Glucocorticoid_receptor	P04150
DS22	Danshenxinkun B	Progesterone_receptor	P06401
DS22	Danshenxinkun B	Cytosolic_phospholipase_A2	P47712
DS22	Danshenxinkun B	Mineralocorticoid_receptor	P08235
DS22	Danshenxinkun B	Glucocorticoid_receptor	P04150
DS22	Danshenxinkun B	Glucocorticoid_receptor	P04150
DS22	Danshenxinkun B	Glucocorticoid_receptor	P04150
DS22	Danshenxinkun B	Glucocorticoid_receptor	P04150
DS22	Danshenxinkun B	Glucocorticoid_receptor	P04150
DS22	Danshenxinkun B	Progesterone_receptor	P06401
DS22	Danshenxinkun B	Estrogen_receptor	P03372
DS22	Danshenxinkun B	Glucocorticoid_receptor	P04150
DS22	Danshenxinkun B	Glucocorticoid_receptor	P04150
DS22	Danshenxinkun B	Glucocorticoid_receptor	P04150
DS22	Danshenxinkun B	Nuclear_receptor_subfamily_0_group_B_member_1	P51843
DS22	Danshenxinkun B	Annexin_A1	P04083
DS22	Danshenxinkun B	Nitric_oxide_synthase,_inducible	P35228
DS22	Danshenxinkun B	Glucocorticoid_receptor	P04150
DS22	Danshenxinkun B	Androgen_receptor	P10275
DS22	Danshenxinkun B	Mineralocorticoid_receptor	P08235
DS22	Danshenxinkun B	Glucocorticoid_receptor	P04150
DS22	Danshenxinkun B	Androgen_receptor	P10275
DS22	Danshenxinkun B	Glucocorticoid_receptor	P04150
DS22	Danshenxinkun B	Annexin_A1	P04083
DS22	Danshenxinkun B	Glucocorticoid_receptor	P04150
DS22	Danshenxinkun B	Glucocorticoid_receptor	P04150
DS22	Danshenxinkun B	Glucocorticoid_receptor	P04150
DS22	Danshenxinkun B	Corticosteroid_11-beta-dehydrogenase_isozyme_1	P28845
DS22	Danshenxinkun B	Glucocorticoid_receptor	P04150
DS22	Danshenxinkun B	Glucocorticoid_receptor	P04150
DS22	Danshenxinkun B	Glucocorticoid_receptor	P04150
DS22	Danshenxinkun B	Glucocorticoid_receptor	P04150
DS22	Danshenxinkun B	Glucocorticoid_receptor	P04150
DS22	Danshenxinkun B	Glucocorticoid_receptor	P04150
DS24	Danshenxinkun D	Androgen_receptor	P10275
DS24	Danshenxinkun D	Glucocorticoid_receptor	P04150
DS24	Danshenxinkun D	Glucocorticoid_receptor	P04150
DS24	Danshenxinkun D	Glucocorticoid_receptor	P04150
DS24	Danshenxinkun D	Progesterone_receptor	P06401
DS24	Danshenxinkun D	Cytosolic_phospholipase_A2	P47712
DS24	Danshenxinkun D	Mineralocorticoid_receptor	P08235
DS24	Danshenxinkun D	Glucocorticoid_receptor	P04150
DS24	Danshenxinkun D	Glucocorticoid_receptor	P04150
DS24	Danshenxinkun D	Tubulin_beta-1_chain	Q9H4B7
DS24	Danshenxinkun D	Apoptosis_regulator_Bcl-2	P10415
DS24	Danshenxinkun D	Nuclear_receptor_subfamily_1_group_I_member_2	O75469
DS24	Danshenxinkun D	Microtubule-associated_protein_4	P27816
DS24	Danshenxinkun D	Microtubule-associated_protein_2	P11137
DS24	Danshenxinkun D	Microtubule-associated_protein_tau	P10636
DS24	Danshenxinkun D	Tubulin_beta-1_chain	Q9H4B7
DS24	Danshenxinkun D	Apoptosis_regulator_Bcl-2	P10415
DS24	Danshenxinkun D	Microtubule-associated_protein_2	P11137
DS24	Danshenxinkun D	Microtubule-associated_protein_4	P27816
DS24	Danshenxinkun D	Microtubule-associated_protein_tau	P10636
DS24	Danshenxinkun D	Nuclear_receptor_subfamily_1_group_I_member_2	O75469
DS24	Danshenxinkun D	Tubulin_alpha-4A_chain	P68366
DS24	Danshenxinkun D	Tubulin_beta-1_chain	Q9H4B7
DS25	Daphneolone	Melatonin_receptor_type_1A	P48039
DS25	Daphneolone	Melatonin_receptor_type_1B	P49286
DS26	Daucosterol	Tubulin_beta_chain	P10875
DS26	Daucosterol	Tubulin_alpha_chain	P87066
DS26	Daucosterol	Keratin,_type_I_cytoskeletal_12	Q99456
DS26	Daucosterol	Calcium-activated_potassium_channel_subunit_alpha-1	Q12791
DS26	Daucosterol	Protein_S100-P	P25815
DS26	Daucosterol	Sterol_O-acyltransferase_1	P35610
DS26	Daucosterol	Sterol_O-acyltransferase_2	O75908
DS26	Daucosterol	Microsomal_triglyceride_transfer_protein_large_subunit	P55157
DS26	Daucosterol	Muscarinic_acetylcholine_receptor_M2	P08172
DS26	Daucosterol	Muscarinic_acetylcholine_receptor_M1	P11229
DS26	Daucosterol	Cysteinyl_leukotriene_receptor_1	Q9Y271
DS26	Daucosterol	Tumor_necrosis_factor	P01375
DS26	Daucosterol	Interleukin-5	P05113
DS26	Daucosterol	Eosinophil_cationic_protein	P12724
DS26	Daucosterol	Nuclear_factor_NF-kappa-B_p105_subunit	P19838
DS26	Daucosterol	Mucin-2	Q02817
DS27	Dauricine	Solute_carrier_family_2,_facilitated_glucose_transporter_member_2	P11168
DS27	Dauricine	O-GlcNAcase_BT_4395	Q89ZI2
DS27	Dauricine	Sodium/potassium-transporting_ATPase_subunit_alpha-1	P05023
DS27	Dauricine	Glycine_receptor_subunit_alpha-3	O75311
DS27	Dauricine	Gamma-aminobutyric_acid_receptor_subunit_beta-3	P28472
DS27	Dauricine	DNA_gyrase_subunit_B	P0A0K8
DS27	Dauricine	DNA_topoisomerase_1	Q06AK7
DS27	Dauricine	50S_ribosomal_protein_L22	P61177
DS27	Dauricine	50S_ribosomal_protein_L4	P60725
DS27	Dauricine	50S_ribosomal_protein_L4	P60725
DS27	Dauricine	50S_ribosomal_protein_L22	P61177
DS27	Dauricine	Maltase-glucoamylase,_intestinal	O43451
DS27	Dauricine	Pancreatic_alpha-amylase	P04746
DS27	Dauricine	Lysosomal_alpha-glucosidase	P10253
DS27	Dauricine	Sucrase-isomaltase,_intestinal	P14410
DS27	Dauricine	Fibroblast_growth_factor_2	P09038
DS27	Dauricine	Pro-epidermal_growth_factor	P01133
DS27	Dauricine	Fibrinogen_alpha_chain	P02671
DS27	Dauricine	Fibrinogen_beta_chain	P02675
DS27	Dauricine	Fibrinogen_gamma_chain	P02679
DS27	Dauricine	Evolved_beta-galactosidase_subunit_alpha	P06864
DS27	Dauricine	50S_ribosomal_protein_L10	P0A7J6
DS27	Dauricine	Multidrug_resistance_protein_1	P08183
DS27	Dauricine	Sodium/potassium-transporting_ATPase_subunit_alpha-1	P05023
DS27	Dauricine	50S_ribosomal_protein_L10	P0A7J6
DS27	Dauricine	50S_ribosomal_protein_L4	P44345
DS27	Dauricine	50S_ribosomal_protein_L32	P49228
DS27	Dauricine	50S_ribosomal_protein_L4	P60723
DS27	Dauricine	Antithrombin-III	P01008
DS27	Dauricine	Heparin_cofactor_2	P05546
DS27	Dauricine	30S_ribosomal_protein_S12	P0A7S3
DS27	Dauricine	C-X-C_chemokine_receptor_type_4	P61073
DS27	Dauricine	30S_ribosomal_protein_S12	P0A7S3
DS27	Dauricine	Glycosyltransferase_GtfA	P96558
DS27	Dauricine	30S_ribosomal_protein_S12	P0A7S3
DS27	Dauricine	30S_ribosomal_protein_S12	P0A7S3
DS27	Dauricine	30S_ribosomal_protein_S12	P0A7S3
DS27	Dauricine	30S_ribosomal_protein_S12	P0A7S3
DS27	Dauricine	30S_ribosomal_protein_S10	Q5SHN7
DS27	Dauricine	30S_ribosomal_protein_S12	P0A7S3
DS27	Dauricine	Antithrombin-III	P01008
DS27	Dauricine	Coagulation_factor_X	P00742
DS27	Dauricine	Cycloinulo-oligosaccharide_fructanotransferase	Q9F0I5
DS27	Dauricine	RNA_polymerase_sigma_factor	Q18BX5
DS27	Dauricine	DNA_ligase_1	P18858
DS27	Dauricine	DNA_ligase_3	P49916
DS28	Dehydromiltirone	30S_ribosomal_protein_S9	P0A7X3
DS28	Dehydromiltirone	30S_ribosomal_protein_S4	P0A7V8
DS28	Dehydromiltirone	30S_ribosomal_protein_S9	P0A7X3
DS28	Dehydromiltirone	30S_ribosomal_protein_S4	P0A7V8
DS28	Dehydromiltirone	30S_ribosomal_protein_S4	P0A7V8
DS28	Dehydromiltirone	30S_ribosomal_protein_S9	P0A7X3
DS28	Dehydromiltirone	30S_ribosomal_protein_S9	P0A7X3
DS28	Dehydromiltirone	30S_ribosomal_protein_S4	P0A7V8
DS28	Dehydromiltirone	30S_ribosomal_protein_S7	P02359
DS28	Dehydromiltirone	30S_ribosomal_protein_S14	P0AG59
DS28	Dehydromiltirone	30S_ribosomal_protein_S3	P0A7V3
DS28	Dehydromiltirone	30S_ribosomal_protein_S8	P0A7W7
DS28	Dehydromiltirone	30S_ribosomal_protein_S19	P0A7U3
DS28	Dehydromiltirone	Major_prion_protein	P04156
DS28	Dehydromiltirone	30S_ribosomal_protein_S9	P0A7X3
DS3	2-Isopropyl-8-methylphenanthrene-3,4-dione(R0-090680)	Synaptic_vesicular_amine_transporter	Q05940
DS3	2-Isopropyl-8-methylphenanthrene-3,4-dione(R0-090680)	Chromaffin_granule_amine_transporter	P54219
DS3	2-Isopropyl-8-methylphenanthrene-3,4-dione(R0-090680)	Retinoic_acid_receptor_gamma	P13631
DS3	2-Isopropyl-8-methylphenanthrene-3,4-dione(R0-090680)	Retinoic_acid_receptor_beta	P10826
DS3	2-Isopropyl-8-methylphenanthrene-3,4-dione(R0-090680)	Retinoic_acid_receptor_RXR-gamma	P48443
DS3	2-Isopropyl-8-methylphenanthrene-3,4-dione(R0-090680)	Retinoic_acid_receptor_RXR-beta	P28702
DS3	2-Isopropyl-8-methylphenanthrene-3,4-dione(R0-090680)	Retinoic_acid_receptor_alpha	P10276
DS3	2-Isopropyl-8-methylphenanthrene-3,4-dione(R0-090680)	Retinoic_acid_receptor_RXR-alpha	P19793
DS3	2-Isopropyl-8-methylphenanthrene-3,4-dione(R0-090680)	Catechol_O-methyltransferase	P21964
DS3	2-Isopropyl-8-methylphenanthrene-3,4-dione(R0-090680)	Prostaglandin_G/H_synthase_1	P23219
DS3	2-Isopropyl-8-methylphenanthrene-3,4-dione(R0-090680)	Prostaglandin_G/H_synthase_2	P35354
DS3	2-Isopropyl-8-methylphenanthrene-3,4-dione(R0-090680)	Phospholipase_A2,_membrane_associated	P14555
DS3	2-Isopropyl-8-methylphenanthrene-3,4-dione(R0-090680)	Prostaglandin_reductase_2	Q8N8N7
DS3	2-Isopropyl-8-methylphenanthrene-3,4-dione(R0-090680)	Peroxisome_proliferator-activated_receptor_gamma	P37231
DS3	2-Isopropyl-8-methylphenanthrene-3,4-dione(R0-090680)	Lactoylglutathione_lyase	Q04760
DS3	2-Isopropyl-8-methylphenanthrene-3,4-dione(R0-090680)	Prostaglandin_D2_receptor_2	Q9Y5Y4
DS3	2-Isopropyl-8-methylphenanthrene-3,4-dione(R0-090680)	Peroxisome_proliferator-activated_receptor_alpha	Q07869
DS3	2-Isopropyl-8-methylphenanthrene-3,4-dione(R0-090680)	1,3-beta-glucan_synthase_component_FKS1	A2QLK4
DS3	2-Isopropyl-8-methylphenanthrene-3,4-dione(R0-090680)	Alpha-1A_adrenergic_receptor	P35348
DS3	2-Isopropyl-8-methylphenanthrene-3,4-dione(R0-090680)	Alpha-1B_adrenergic_receptor	P35368
DS3	2-Isopropyl-8-methylphenanthrene-3,4-dione(R0-090680)	Alpha-1D_adrenergic_receptor	P25100
DS3	2-Isopropyl-8-methylphenanthrene-3,4-dione(R0-090680)	Potassium_voltage-gated_channel_subfamily_H_member_2	Q12809
DS3	2-Isopropyl-8-methylphenanthrene-3,4-dione(R0-090680)	Potassium_voltage-gated_channel_subfamily_H_member_6	Q9H252
DS3	2-Isopropyl-8-methylphenanthrene-3,4-dione(R0-090680)	Potassium_voltage-gated_channel_subfamily_H_member_7	Q9NS40
DS3	2-Isopropyl-8-methylphenanthrene-3,4-dione(R0-090680)	Alpha-2A_adrenergic_receptor	P08913
DS3	2-Isopropyl-8-methylphenanthrene-3,4-dione(R0-090680)	Alpha-2B_adrenergic_receptor	P18089
DS3	2-Isopropyl-8-methylphenanthrene-3,4-dione(R0-090680)	Sodium_channel_protein_type_10_subunit_alpha	Q9Y5Y9
DS3	2-Isopropyl-8-methylphenanthrene-3,4-dione(R0-090680)	Sodium_channel_protein_type_5_subunit_alpha	Q14524
DS3	2-Isopropyl-8-methylphenanthrene-3,4-dione(R0-090680)	Calmodulin	P62158
DS3	2-Isopropyl-8-methylphenanthrene-3,4-dione(R0-090680)	Sodium_channel_protein_type_10_subunit_alpha	Q9Y5Y9
DS3	2-Isopropyl-8-methylphenanthrene-3,4-dione(R0-090680)	Sodium_channel_protein_type_10_subunit_alpha	Q9Y5Y9
DS3	2-Isopropyl-8-methylphenanthrene-3,4-dione(R0-090680)	Solute_carrier_family_12_member_1	Q13621
DS3	2-Isopropyl-8-methylphenanthrene-3,4-dione(R0-090680)	Solute_carrier_family_12_member_2	P55011
DS3	2-Isopropyl-8-methylphenanthrene-3,4-dione(R0-090680)	Solute_carrier_family_12_member_4	Q9UP95
DS3	2-Isopropyl-8-methylphenanthrene-3,4-dione(R0-090680)	Solute_carrier_family_12_member_5	Q9H2X9
DS3	2-Isopropyl-8-methylphenanthrene-3,4-dione(R0-090680)	Cystic_fibrosis_transmembrane_conductance_regulator	P13569
DS3	2-Isopropyl-8-methylphenanthrene-3,4-dione(R0-090680)	Sodium_channel_protein_type_10_subunit_alpha	Q9Y5Y9
DS3	2-Isopropyl-8-methylphenanthrene-3,4-dione(R0-090680)	Sodium/potassium-transporting_ATPase_subunit_alpha-1	P05023
DS3	2-Isopropyl-8-methylphenanthrene-3,4-dione(R0-090680)	Solute_carrier_family_12_member_1	Q13621
DS3	2-Isopropyl-8-methylphenanthrene-3,4-dione(R0-090680)	Peroxisome_proliferator-activated_receptor_alpha	Q07869
DS3	2-Isopropyl-8-methylphenanthrene-3,4-dione(R0-090680)	Metalloproteinase	O43923
DS3	2-Isopropyl-8-methylphenanthrene-3,4-dione(R0-090680)	Synaptic_vesicular_amine_transporter	Q05940
DS3	2-Isopropyl-8-methylphenanthrene-3,4-dione(R0-090680)	Potassium_voltage-gated_channel_subfamily_H_member_2	Q12809
DS3	2-Isopropyl-8-methylphenanthrene-3,4-dione(R0-090680)	Beta-1_adrenergic_receptor	P08588
DS3	2-Isopropyl-8-methylphenanthrene-3,4-dione(R0-090680)	Voltage-dependent_T-type_calcium_channel_subunit_alpha-1H	O95180
DS3	2-Isopropyl-8-methylphenanthrene-3,4-dione(R0-090680)	Voltage-dependent_calcium_channel_subunit_alpha-2/delta-2	Q9NY47
DS3	2-Isopropyl-8-methylphenanthrene-3,4-dione(R0-090680)	1,3-beta-glucan_synthase_component_FKS1	A2QLK4
DS3	2-Isopropyl-8-methylphenanthrene-3,4-dione(R0-090680)	Sodium_channel_protein_type_5_subunit_alpha	Q14524
DS3	2-Isopropyl-8-methylphenanthrene-3,4-dione(R0-090680)	Peroxisome_proliferator-activated_receptor_alpha	Q07869
DS3	2-Isopropyl-8-methylphenanthrene-3,4-dione(R0-090680)	Peroxisome_proliferator-activated_receptor_delta	Q03181
DS3	2-Isopropyl-8-methylphenanthrene-3,4-dione(R0-090680)	Peroxisome_proliferator-activated_receptor_gamma	P37231
DS3	2-Isopropyl-8-methylphenanthrene-3,4-dione(R0-090680)	Cysteinyl_leukotriene_receptor_1	Q9Y271
DS3	2-Isopropyl-8-methylphenanthrene-3,4-dione(R0-090680)	Tumor_necrosis_factor	P01375
DS3	2-Isopropyl-8-methylphenanthrene-3,4-dione(R0-090680)	Interleukin-5	P05113
DS3	2-Isopropyl-8-methylphenanthrene-3,4-dione(R0-090680)	Eosinophil_cationic_protein	P12724
DS3	2-Isopropyl-8-methylphenanthrene-3,4-dione(R0-090680)	Nuclear_factor_NF-kappa-B_p105_subunit	P19838
DS3	2-Isopropyl-8-methylphenanthrene-3,4-dione(R0-090680)	Mucin-2	Q02817
DS3	2-Isopropyl-8-methylphenanthrene-3,4-dione(R0-090680)	cAMP-specific_3',5'-cyclic_phosphodiesterase_4D	Q08499
DS3	2-Isopropyl-8-methylphenanthrene-3,4-dione(R0-090680)	cAMP-specific_3',5'-cyclic_phosphodiesterase_4A	P27815
DS3	2-Isopropyl-8-methylphenanthrene-3,4-dione(R0-090680)	cAMP-specific_3',5'-cyclic_phosphodiesterase_4B	Q07343
DS3	2-Isopropyl-8-methylphenanthrene-3,4-dione(R0-090680)	cAMP-specific_3',5'-cyclic_phosphodiesterase_4C	Q08493
DS3	2-Isopropyl-8-methylphenanthrene-3,4-dione(R0-090680)	Alpha-1A_adrenergic_receptor	P35348
DS3	2-Isopropyl-8-methylphenanthrene-3,4-dione(R0-090680)	Alpha-1B_adrenergic_receptor	P35368
DS3	2-Isopropyl-8-methylphenanthrene-3,4-dione(R0-090680)	Alpha-1D_adrenergic_receptor	P25100
DS3	2-Isopropyl-8-methylphenanthrene-3,4-dione(R0-090680)	Alpha-2A_adrenergic_receptor	P08913
DS3	2-Isopropyl-8-methylphenanthrene-3,4-dione(R0-090680)	Alpha-2B_adrenergic_receptor	P18089
DS3	2-Isopropyl-8-methylphenanthrene-3,4-dione(R0-090680)	Alpha-2C_adrenergic_receptor	P18825
DS3	2-Isopropyl-8-methylphenanthrene-3,4-dione(R0-090680)	Beta-1_adrenergic_receptor	P08588
DS3	2-Isopropyl-8-methylphenanthrene-3,4-dione(R0-090680)	Potassium_voltage-gated_channel_subfamily_H_member_2	Q12809
DS3	2-Isopropyl-8-methylphenanthrene-3,4-dione(R0-090680)	Voltage-dependent_L-type_calcium_channel_subunit_alpha-1C	Q13936
DS3	2-Isopropyl-8-methylphenanthrene-3,4-dione(R0-090680)	Voltage-dependent_L-type_calcium_channel_subunit_alpha-1D	Q01668
DS3	2-Isopropyl-8-methylphenanthrene-3,4-dione(R0-090680)	Voltage-dependent_L-type_calcium_channel_subunit_alpha-1F	O60840
DS3	2-Isopropyl-8-methylphenanthrene-3,4-dione(R0-090680)	Voltage-dependent_L-type_calcium_channel_subunit_alpha-1S	Q13698
DS3	2-Isopropyl-8-methylphenanthrene-3,4-dione(R0-090680)	Voltage-dependent_L-type_calcium_channel_subunit_beta-1	Q02641
DS3	2-Isopropyl-8-methylphenanthrene-3,4-dione(R0-090680)	Voltage-dependent_L-type_calcium_channel_subunit_beta-2	Q08289
DS3	2-Isopropyl-8-methylphenanthrene-3,4-dione(R0-090680)	Voltage-dependent_L-type_calcium_channel_subunit_beta-3	P54284
DS3	2-Isopropyl-8-methylphenanthrene-3,4-dione(R0-090680)	Voltage-dependent_L-type_calcium_channel_subunit_beta-4	O00305
DS3	2-Isopropyl-8-methylphenanthrene-3,4-dione(R0-090680)	Sodium_channel_protein_type_1_subunit_alpha	P35498
DS3	2-Isopropyl-8-methylphenanthrene-3,4-dione(R0-090680)	Potassium_channel_subfamily_K_member_2	O95069
DS3	2-Isopropyl-8-methylphenanthrene-3,4-dione(R0-090680)	5-hydroxytryptamine_receptor_2A	P28223
DS3	2-Isopropyl-8-methylphenanthrene-3,4-dione(R0-090680)	D(2)_dopamine_receptor	P14416
DS3	2-Isopropyl-8-methylphenanthrene-3,4-dione(R0-090680)	D(1A)_dopamine_receptor	P21728
DS3	2-Isopropyl-8-methylphenanthrene-3,4-dione(R0-090680)	D(3)_dopamine_receptor	P35462
DS3	2-Isopropyl-8-methylphenanthrene-3,4-dione(R0-090680)	D(4)_dopamine_receptor	P21917
DS3	2-Isopropyl-8-methylphenanthrene-3,4-dione(R0-090680)	5-hydroxytryptamine_receptor_1A	P08908
DS3	2-Isopropyl-8-methylphenanthrene-3,4-dione(R0-090680)	5-hydroxytryptamine_receptor_6	P50406
DS3	2-Isopropyl-8-methylphenanthrene-3,4-dione(R0-090680)	5-hydroxytryptamine_receptor_7	P34969
DS3	2-Isopropyl-8-methylphenanthrene-3,4-dione(R0-090680)	Alpha-1A_adrenergic_receptor	P35348
DS3	2-Isopropyl-8-methylphenanthrene-3,4-dione(R0-090680)	Histamine_H1_receptor	P35367
DS3	2-Isopropyl-8-methylphenanthrene-3,4-dione(R0-090680)	Alpha-2C_adrenergic_receptor	P18825
DS3	2-Isopropyl-8-methylphenanthrene-3,4-dione(R0-090680)	Alpha-1A_adrenergic_receptor	P35348
DS3	2-Isopropyl-8-methylphenanthrene-3,4-dione(R0-090680)	Alpha-1B_adrenergic_receptor	P35368
DS3	2-Isopropyl-8-methylphenanthrene-3,4-dione(R0-090680)	Alpha-1D_adrenergic_receptor	P25100
DS3	2-Isopropyl-8-methylphenanthrene-3,4-dione(R0-090680)	Thrombopoietin_receptor	P40238
DS3	2-Isopropyl-8-methylphenanthrene-3,4-dione(R0-090680)	cGMP-specific_3',5'-cyclic_phosphodiesterase	O76074
DS3	2-Isopropyl-8-methylphenanthrene-3,4-dione(R0-090680)	Proto-oncogene_tyrosine-protein_kinase_receptor_Ret	P07949
DS3	2-Isopropyl-8-methylphenanthrene-3,4-dione(R0-090680)	Vascular_endothelial_growth_factor_receptor_1	P17948
DS3	2-Isopropyl-8-methylphenanthrene-3,4-dione(R0-090680)	Vascular_endothelial_growth_factor_receptor_2	P35968
DS3	2-Isopropyl-8-methylphenanthrene-3,4-dione(R0-090680)	Vascular_endothelial_growth_factor_receptor_3	P35916
DS3	2-Isopropyl-8-methylphenanthrene-3,4-dione(R0-090680)	Mast/stem_cell_growth_factor_receptor_Kit	P10721
DS3	2-Isopropyl-8-methylphenanthrene-3,4-dione(R0-090680)	Platelet-derived_growth_factor_receptor_alpha	P16234
DS3	2-Isopropyl-8-methylphenanthrene-3,4-dione(R0-090680)	Platelet-derived_growth_factor_receptor_beta	P09619
DS3	2-Isopropyl-8-methylphenanthrene-3,4-dione(R0-090680)	Fibroblast_growth_factor_receptor_1	P11362
DS3	2-Isopropyl-8-methylphenanthrene-3,4-dione(R0-090680)	Fibroblast_growth_factor_receptor_2	P21802
DS3	2-Isopropyl-8-methylphenanthrene-3,4-dione(R0-090680)	Angiopoietin-1_receptor	Q02763
DS3	2-Isopropyl-8-methylphenanthrene-3,4-dione(R0-090680)	Discoidin_domain-containing_receptor_2	Q16832
DS3	2-Isopropyl-8-methylphenanthrene-3,4-dione(R0-090680)	High_affinity_nerve_growth_factor_receptor	P04629
DS3	2-Isopropyl-8-methylphenanthrene-3,4-dione(R0-090680)	Ephrin_type-A_receptor_2	P29317
DS3	2-Isopropyl-8-methylphenanthrene-3,4-dione(R0-090680)	RAF_proto-oncogene_serine/threonine-protein_kinase	P04049
DS3	2-Isopropyl-8-methylphenanthrene-3,4-dione(R0-090680)	Serine/threonine-protein_kinase_B-raf	P15056
DS3	2-Isopropyl-8-methylphenanthrene-3,4-dione(R0-090680)	Mitogen-activated_protein_kinase_11	Q15759
DS3	2-Isopropyl-8-methylphenanthrene-3,4-dione(R0-090680)	Tyrosine-protein_kinase_FRK	P42685
DS3	2-Isopropyl-8-methylphenanthrene-3,4-dione(R0-090680)	Tyrosine-protein_kinase_ABL1	P00519
DS3	2-Isopropyl-8-methylphenanthrene-3,4-dione(R0-090680)	Pyridoxal_kinase	O00764
DS3	2-Isopropyl-8-methylphenanthrene-3,4-dione(R0-090680)	HIV-1_protease	O90777
DS3	2-Isopropyl-8-methylphenanthrene-3,4-dione(R0-090680)	Prostaglandin_G/H_synthase_2	P35354
DS3	2-Isopropyl-8-methylphenanthrene-3,4-dione(R0-090680)	Inhibitor_of_nuclear_factor_kappa-B_kinase_subunit_alpha	O15111
DS3	2-Isopropyl-8-methylphenanthrene-3,4-dione(R0-090680)	Arachidonate_5-lipoxygenase	P09917
DS3	2-Isopropyl-8-methylphenanthrene-3,4-dione(R0-090680)	Group_IIE_secretory_phospholipase_A2	Q9NZK7
DS3	2-Isopropyl-8-methylphenanthrene-3,4-dione(R0-090680)	2-amino-4-hydroxy-6-hydroxymethyldihydropteridine_pyrophosphokinase	P64143
DS3	2-Isopropyl-8-methylphenanthrene-3,4-dione(R0-090680)	Prostaglandin_G/H_synthase_2	P35354
DS3	2-Isopropyl-8-methylphenanthrene-3,4-dione(R0-090680)	Prostaglandin_G/H_synthase_1	P23219
DS3	2-Isopropyl-8-methylphenanthrene-3,4-dione(R0-090680)	Arachidonate_5-lipoxygenase	P09917
DS3	2-Isopropyl-8-methylphenanthrene-3,4-dione(R0-090680)	Peroxisome_proliferator-activated_receptor_gamma	P37231
DS3	2-Isopropyl-8-methylphenanthrene-3,4-dione(R0-090680)	Inhibitor_of_nuclear_factor_kappa-B_kinase_subunit_alpha	O15111
DS3	2-Isopropyl-8-methylphenanthrene-3,4-dione(R0-090680)	Inhibitor_of_nuclear_factor_kappa-B_kinase_subunit_beta	O14920
DS3	2-Isopropyl-8-methylphenanthrene-3,4-dione(R0-090680)	Myeloperoxidase	P05164
DS3	2-Isopropyl-8-methylphenanthrene-3,4-dione(R0-090680)	Arylamine_N-acetyltransferase	P0A5L8
DS3	2-Isopropyl-8-methylphenanthrene-3,4-dione(R0-090680)	D(2)_dopamine_receptor	P14416
DS3	2-Isopropyl-8-methylphenanthrene-3,4-dione(R0-090680)	D(3)_dopamine_receptor	P35462
DS3	2-Isopropyl-8-methylphenanthrene-3,4-dione(R0-090680)	D(2)_dopamine_receptor	P14416
DS3	2-Isopropyl-8-methylphenanthrene-3,4-dione(R0-090680)	D(4)_dopamine_receptor	P21917
DS3	2-Isopropyl-8-methylphenanthrene-3,4-dione(R0-090680)	D(3)_dopamine_receptor	P35462
DS3	2-Isopropyl-8-methylphenanthrene-3,4-dione(R0-090680)	5-hydroxytryptamine_receptor_2A	P28223
DS3	2-Isopropyl-8-methylphenanthrene-3,4-dione(R0-090680)	Sigma_non-opioid_intracellular_receptor_1	Q99720
DS3	2-Isopropyl-8-methylphenanthrene-3,4-dione(R0-090680)	Peptidoglycan_synthase_FtsI	P0AD68
DS3	2-Isopropyl-8-methylphenanthrene-3,4-dione(R0-090680)	Penicillin-binding_protein_1B	P02919
DS3	2-Isopropyl-8-methylphenanthrene-3,4-dione(R0-090680)	Penicillin-binding_protein_1A	Q07806
DS3	2-Isopropyl-8-methylphenanthrene-3,4-dione(R0-090680)	Penicillin-binding_protein_1B	Q9X6W0
DS3	2-Isopropyl-8-methylphenanthrene-3,4-dione(R0-090680)	D-alanyl-D-alanine_carboxypeptidase_DacC	P08506
DS3	2-Isopropyl-8-methylphenanthrene-3,4-dione(R0-090680)	Penicillin-binding_protein_1A	P02918
DS3	2-Isopropyl-8-methylphenanthrene-3,4-dione(R0-090680)	Penicillin_binding_protein_2a	C1KC03
DS3	2-Isopropyl-8-methylphenanthrene-3,4-dione(R0-090680)	Pyruvate-flavodoxin_oxidoreductase	P94692
DS3	2-Isopropyl-8-methylphenanthrene-3,4-dione(R0-090680)	Cysteinyl_leukotriene_receptor_1	Q9Y271
DS3	2-Isopropyl-8-methylphenanthrene-3,4-dione(R0-090680)	Beta-1_adrenergic_receptor	P08588
DS3	2-Isopropyl-8-methylphenanthrene-3,4-dione(R0-090680)	Beta-2_adrenergic_receptor	P07550
DS3	2-Isopropyl-8-methylphenanthrene-3,4-dione(R0-090680)	Alpha-1A_adrenergic_receptor	P35348
DS3	2-Isopropyl-8-methylphenanthrene-3,4-dione(R0-090680)	Alpha-1B_adrenergic_receptor	P35368
DS3	2-Isopropyl-8-methylphenanthrene-3,4-dione(R0-090680)	Alpha-1D_adrenergic_receptor	P25100
DS3	2-Isopropyl-8-methylphenanthrene-3,4-dione(R0-090680)	5-hydroxytryptamine_receptor_4	Q13639
DS3	2-Isopropyl-8-methylphenanthrene-3,4-dione(R0-090680)	5-hydroxytryptamine_receptor_3A	P46098
DS3	2-Isopropyl-8-methylphenanthrene-3,4-dione(R0-090680)	5-hydroxytryptamine_receptor_2A	P28223
DS3	2-Isopropyl-8-methylphenanthrene-3,4-dione(R0-090680)	Potassium_voltage-gated_channel_subfamily_H_member_2	Q12809
DS3	2-Isopropyl-8-methylphenanthrene-3,4-dione(R0-090680)	Penicillin-binding_protein_1b	Q7CRA4
DS3	2-Isopropyl-8-methylphenanthrene-3,4-dione(R0-090680)	Penicillin-binding_protein_2B	P0A3M6
DS3	2-Isopropyl-8-methylphenanthrene-3,4-dione(R0-090680)	Penicillin-binding_protein_2a	Q8DNB6
DS3	2-Isopropyl-8-methylphenanthrene-3,4-dione(R0-090680)	Penicillin-binding_protein_3	Q75Y35
DS3	2-Isopropyl-8-methylphenanthrene-3,4-dione(R0-090680)	Penicillin-binding_protein_1A	Q8DR59
DS3	2-Isopropyl-8-methylphenanthrene-3,4-dione(R0-090680)	Arachidonate_5-lipoxygenase	P09917
DS3	2-Isopropyl-8-methylphenanthrene-3,4-dione(R0-090680)	Prostaglandin_G/H_synthase_2	P35354
DS3	2-Isopropyl-8-methylphenanthrene-3,4-dione(R0-090680)	Prostaglandin_G/H_synthase_1	P23219
DS3	2-Isopropyl-8-methylphenanthrene-3,4-dione(R0-090680)	Peroxisome_proliferator-activated_receptor_gamma	P37231
DS3	2-Isopropyl-8-methylphenanthrene-3,4-dione(R0-090680)	Inhibitor_of_nuclear_factor_kappa-B_kinase_subunit_alpha	O15111
DS3	2-Isopropyl-8-methylphenanthrene-3,4-dione(R0-090680)	Inhibitor_of_nuclear_factor_kappa-B_kinase_subunit_beta	O14920
DS3	2-Isopropyl-8-methylphenanthrene-3,4-dione(R0-090680)	Cystine/glutamate_transporter	Q9UPY5
DS3	2-Isopropyl-8-methylphenanthrene-3,4-dione(R0-090680)	Acetyl-CoA_acetyltransferase,_mitochondrial	P24752
DS3	2-Isopropyl-8-methylphenanthrene-3,4-dione(R0-090680)	Thromboxane-A_synthase	P24557
DS3	2-Isopropyl-8-methylphenanthrene-3,4-dione(R0-090680)	Phospholipase_A2	P04054
DS3	2-Isopropyl-8-methylphenanthrene-3,4-dione(R0-090680)	Prostaglandin_G/H_synthase_2	P35354
DS3	2-Isopropyl-8-methylphenanthrene-3,4-dione(R0-090680)	Prostaglandin_G/H_synthase_1	P23219
DS3	2-Isopropyl-8-methylphenanthrene-3,4-dione(R0-090680)	ATP-binding_cassette_sub-family_C_member_8	Q09428
DS3	2-Isopropyl-8-methylphenanthrene-3,4-dione(R0-090680)	Peroxisome_proliferator-activated_receptor_gamma	P37231
DS3	2-Isopropyl-8-methylphenanthrene-3,4-dione(R0-090680)	Prostaglandin_G/H_synthase_1	P23219
DS3	2-Isopropyl-8-methylphenanthrene-3,4-dione(R0-090680)	Prostaglandin_G/H_synthase_2	P35354
DS3	2-Isopropyl-8-methylphenanthrene-3,4-dione(R0-090680)	Aldo-keto_reductase_family_1_member_C1	Q04828
DS3	2-Isopropyl-8-methylphenanthrene-3,4-dione(R0-090680)	Prostaglandin_G/H_synthase_1	P23219
DS3	2-Isopropyl-8-methylphenanthrene-3,4-dione(R0-090680)	Prostaglandin_G/H_synthase_2	P35354
DS3	2-Isopropyl-8-methylphenanthrene-3,4-dione(R0-090680)	Aldo-keto_reductase_family_1_member_C1	Q04828
DS3	2-Isopropyl-8-methylphenanthrene-3,4-dione(R0-090680)	5'-AMP-activated_protein_kinase_catalytic_subunit_alpha-1	Q13131
DS3	2-Isopropyl-8-methylphenanthrene-3,4-dione(R0-090680)	5'-AMP-activated_protein_kinase_catalytic_subunit_alpha-2	P54646
DS3	2-Isopropyl-8-methylphenanthrene-3,4-dione(R0-090680)	5'-AMP-activated_protein_kinase_subunit_beta-1	Q9Y478
DS3	2-Isopropyl-8-methylphenanthrene-3,4-dione(R0-090680)	5'-AMP-activated_protein_kinase_subunit_beta-2	O43741
DS3	2-Isopropyl-8-methylphenanthrene-3,4-dione(R0-090680)	5'-AMP-activated_protein_kinase_subunit_gamma-1	P54619
DS3	2-Isopropyl-8-methylphenanthrene-3,4-dione(R0-090680)	5'-AMP-activated_protein_kinase_subunit_gamma-2	Q9UGJ0
DS3	2-Isopropyl-8-methylphenanthrene-3,4-dione(R0-090680)	5'-AMP-activated_protein_kinase_subunit_gamma-3	Q9UGI9
DS3	2-Isopropyl-8-methylphenanthrene-3,4-dione(R0-090680)	Endothelin-1_receptor	P25101
DS3	2-Isopropyl-8-methylphenanthrene-3,4-dione(R0-090680)	Inhibitor_of_nuclear_factor_kappa-B_kinase_subunit_beta	O14920
DS3	2-Isopropyl-8-methylphenanthrene-3,4-dione(R0-090680)	Cellular_tumor_antigen_p53	P04637
DS3	2-Isopropyl-8-methylphenanthrene-3,4-dione(R0-090680)	78_kDa_glucose-regulated_protein	P11021
DS3	2-Isopropyl-8-methylphenanthrene-3,4-dione(R0-090680)	Ribosomal_protein_S6_kinase_alpha-3	P51812
DS3	2-Isopropyl-8-methylphenanthrene-3,4-dione(R0-090680)	NF-kappa-B_inhibitor_alpha	P25963
DS3	2-Isopropyl-8-methylphenanthrene-3,4-dione(R0-090680)	Nuclear_factor_NF-kappa-B_p100_subunit	Q00653
DS3	2-Isopropyl-8-methylphenanthrene-3,4-dione(R0-090680)	Nuclear_factor_NF-kappa-B_p105_subunit	P19838
DS3	2-Isopropyl-8-methylphenanthrene-3,4-dione(R0-090680)	Peroxisome_proliferator-activated_receptor_gamma	P37231
DS3	2-Isopropyl-8-methylphenanthrene-3,4-dione(R0-090680)	Prostaglandin_G/H_synthase_2	P35354
DS3	2-Isopropyl-8-methylphenanthrene-3,4-dione(R0-090680)	Prostaglandin_G/H_synthase_1	P23219
DS3	2-Isopropyl-8-methylphenanthrene-3,4-dione(R0-090680)	Arachidonate_5-lipoxygenase	P09917
DS3	2-Isopropyl-8-methylphenanthrene-3,4-dione(R0-090680)	ATP-binding_cassette_sub-family_C_member_8	Q09428
DS3	2-Isopropyl-8-methylphenanthrene-3,4-dione(R0-090680)	ATP-sensitive_inward_rectifier_potassium_channel_1	P48048
DS3	2-Isopropyl-8-methylphenanthrene-3,4-dione(R0-090680)	G_protein-activated_inward_rectifier_potassium_channel_4	P48544
DS3	2-Isopropyl-8-methylphenanthrene-3,4-dione(R0-090680)	ATP-binding_cassette_sub-family_C_member_9	O60706
DS3	2-Isopropyl-8-methylphenanthrene-3,4-dione(R0-090680)	Bile_salt_export_pump	O95342
DS3	2-Isopropyl-8-methylphenanthrene-3,4-dione(R0-090680)	ATP-binding_cassette_sub-family_A_member_1	O95477
DS3	2-Isopropyl-8-methylphenanthrene-3,4-dione(R0-090680)	Cystic_fibrosis_transmembrane_conductance_regulator	P13569
DS3	2-Isopropyl-8-methylphenanthrene-3,4-dione(R0-090680)	ATP-sensitive_inward_rectifier_potassium_channel_11	Q14654
DS3	2-Isopropyl-8-methylphenanthrene-3,4-dione(R0-090680)	ATP-sensitive_inward_rectifier_potassium_channel_8	Q15842
DS3	2-Isopropyl-8-methylphenanthrene-3,4-dione(R0-090680)	Carnitine_O-palmitoyltransferase_1,_liver_isoform	P50416
DS3	2-Isopropyl-8-methylphenanthrene-3,4-dione(R0-090680)	DNA_gyrase_subunit_B	P0A0K8
DS3	2-Isopropyl-8-methylphenanthrene-3,4-dione(R0-090680)	DNA_topoisomerase_1	Q06AK7
DS3	2-Isopropyl-8-methylphenanthrene-3,4-dione(R0-090680)	Sodium_channel_protein_type_5_subunit_alpha	Q14524
DS3	2-Isopropyl-8-methylphenanthrene-3,4-dione(R0-090680)	Potassium_voltage-gated_channel_subfamily_H_member_2	Q12809
DS3	2-Isopropyl-8-methylphenanthrene-3,4-dione(R0-090680)	Beta-1_adrenergic_receptor	P08588
DS3	2-Isopropyl-8-methylphenanthrene-3,4-dione(R0-090680)	Beta-2_adrenergic_receptor	P07550
DS3	2-Isopropyl-8-methylphenanthrene-3,4-dione(R0-090680)	Sodium_channel_protein_type_5_subunit_alpha	Q14524
DS3	2-Isopropyl-8-methylphenanthrene-3,4-dione(R0-090680)	Sodium_channel_protein_type_4_subunit_alpha	P35499
DS3	2-Isopropyl-8-methylphenanthrene-3,4-dione(R0-090680)	D(2)_dopamine_receptor	P14416
DS3	2-Isopropyl-8-methylphenanthrene-3,4-dione(R0-090680)	Muscarinic_acetylcholine_receptor_M1	P11229
DS3	2-Isopropyl-8-methylphenanthrene-3,4-dione(R0-090680)	5-hydroxytryptamine_receptor_4	Q13639
DS3	2-Isopropyl-8-methylphenanthrene-3,4-dione(R0-090680)	5-hydroxytryptamine_receptor_3A	P46098
DS3	2-Isopropyl-8-methylphenanthrene-3,4-dione(R0-090680)	Thiopurine_S-methyltransferase	P51580
DS3	2-Isopropyl-8-methylphenanthrene-3,4-dione(R0-090680)	Interferon_gamma	P01579
DS3	2-Isopropyl-8-methylphenanthrene-3,4-dione(R0-090680)	50S_ribosomal_protein_L10	P0A7J6
DS3	2-Isopropyl-8-methylphenanthrene-3,4-dione(R0-090680)	50S_ribosomal_protein_L22	P61177
DS3	2-Isopropyl-8-methylphenanthrene-3,4-dione(R0-090680)	Prostaglandin_G/H_synthase_2	P35354
DS3	2-Isopropyl-8-methylphenanthrene-3,4-dione(R0-090680)	Prostaglandin_G/H_synthase_1	P23219
DS3	2-Isopropyl-8-methylphenanthrene-3,4-dione(R0-090680)	Prostaglandin_G/H_synthase_2	P35354
DS3	2-Isopropyl-8-methylphenanthrene-3,4-dione(R0-090680)	Prostaglandin_G/H_synthase_1	P23219
DS3	2-Isopropyl-8-methylphenanthrene-3,4-dione(R0-090680)	Prostaglandin_G/H_synthase_2	P35354
DS3	2-Isopropyl-8-methylphenanthrene-3,4-dione(R0-090680)	Prostaglandin_G/H_synthase_1	P23219
DS3	2-Isopropyl-8-methylphenanthrene-3,4-dione(R0-090680)	Prostaglandin_G/H_synthase_1	P23219
DS3	2-Isopropyl-8-methylphenanthrene-3,4-dione(R0-090680)	Prostaglandin_G/H_synthase_2	P35354
DS3	2-Isopropyl-8-methylphenanthrene-3,4-dione(R0-090680)	D(2)_dopamine_receptor	P14416
DS3	2-Isopropyl-8-methylphenanthrene-3,4-dione(R0-090680)	MecA_PBP2'_(penicillin_binding_protein_2')	Q53707
DS3	2-Isopropyl-8-methylphenanthrene-3,4-dione(R0-090680)	Penicillin-binding_protein_2a	Q8DNB6
DS3	2-Isopropyl-8-methylphenanthrene-3,4-dione(R0-090680)	Penicillin-binding_protein_1b	Q7CRA4
DS3	2-Isopropyl-8-methylphenanthrene-3,4-dione(R0-090680)	Penicillin-binding_protein_2B	P0A3M6
DS3	2-Isopropyl-8-methylphenanthrene-3,4-dione(R0-090680)	Penicillin-binding_protein_3	Q75Y35
DS3	2-Isopropyl-8-methylphenanthrene-3,4-dione(R0-090680)	Penicillin-binding_protein_1A	Q8DR59
DS3	2-Isopropyl-8-methylphenanthrene-3,4-dione(R0-090680)	D(2)_dopamine_receptor	P14416
DS3	2-Isopropyl-8-methylphenanthrene-3,4-dione(R0-090680)	D(3)_dopamine_receptor	P35462
DS3	2-Isopropyl-8-methylphenanthrene-3,4-dione(R0-090680)	5-hydroxytryptamine_receptor_7	P34969
DS3	2-Isopropyl-8-methylphenanthrene-3,4-dione(R0-090680)	5-hydroxytryptamine_receptor_2A	P28223
DS3	2-Isopropyl-8-methylphenanthrene-3,4-dione(R0-090680)	5-hydroxytryptamine_receptor_1A	P08908
DS3	2-Isopropyl-8-methylphenanthrene-3,4-dione(R0-090680)	5-hydroxytryptamine_receptor_2A	P28223
DS3	2-Isopropyl-8-methylphenanthrene-3,4-dione(R0-090680)	5-hydroxytryptamine_receptor_4	Q13639
DS3	2-Isopropyl-8-methylphenanthrene-3,4-dione(R0-090680)	RNA_polymerase_sigma_factor	Q18BX5
DS31	Dihydroisotanshinone I	Tubulin_beta-1_chain	Q9H4B7
DS31	Dihydroisotanshinone I	Apoptosis_regulator_Bcl-2	P10415
DS31	Dihydroisotanshinone I	Nuclear_receptor_subfamily_1_group_I_member_2	O75469
DS31	Dihydroisotanshinone I	Microtubule-associated_protein_4	P27816
DS31	Dihydroisotanshinone I	Microtubule-associated_protein_2	P11137
DS31	Dihydroisotanshinone I	Microtubule-associated_protein_tau	P10636
DS31	Dihydroisotanshinone I	Tubulin_beta-1_chain	Q9H4B7
DS31	Dihydroisotanshinone I	Apoptosis_regulator_Bcl-2	P10415
DS31	Dihydroisotanshinone I	Microtubule-associated_protein_2	P11137
DS31	Dihydroisotanshinone I	Microtubule-associated_protein_4	P27816
DS31	Dihydroisotanshinone I	Microtubule-associated_protein_tau	P10636
DS31	Dihydroisotanshinone I	Nuclear_receptor_subfamily_1_group_I_member_2	O75469
DS31	Dihydroisotanshinone I	Tubulin_alpha-4A_chain	P68366
DS31	Dihydroisotanshinone I	Tubulin_beta-1_chain	Q9H4B7
DS31	Dihydroisotanshinone I	Mineralocorticoid_receptor	P08235
DS32	Dihydrokaranone	50S_ribosomal_protein_L22	P61177
DS32	Dihydrokaranone	50S_ribosomal_protein_L4	P60725
DS32	Dihydrokaranone	50S_ribosomal_protein_L4	P60725
DS32	Dihydrokaranone	50S_ribosomal_protein_L22	P61177
DS32	Dihydrokaranone	Sodium-dependent_serotonin_transporter	P31645
DS32	Dihydrokaranone	Sodium-dependent_noradrenaline_transporter	P23975
DS32	Dihydrokaranone	Sodium-dependent_dopamine_transporter	Q01959
DS32	Dihydrokaranone	50S_ribosomal_protein_L10	P0A7J6
DS32	Dihydrokaranone	Multidrug_resistance_protein_1	P08183
DS32	Dihydrokaranone	1,3-beta-glucan_synthase_component_FKS1	A2QLK4
DS32	Dihydrokaranone	50S_ribosomal_protein_L10	P0A7J6
DS32	Dihydrokaranone	DNA_topoisomerase_2-alpha	P11388
DS32	Dihydrokaranone	Chromodomain-helicase-DNA-binding_protein_1	O14646
DS32	Dihydrokaranone	DNA_topoisomerase_2-alpha	P11388
DS32	Dihydrokaranone	DNA_topoisomerase_2-alpha	P11388
DS32	Dihydrokaranone	DNA_topoisomerase_2-beta	Q02880
DS32	Dihydrokaranone	DNA_topoisomerase_2-alpha	P11388
DS32	Dihydrokaranone	DNA_topoisomerase_1	P11387
DS32	Dihydrokaranone	DNA_topoisomerase_I,_mitochondrial	Q969P6
DS32	Dihydrokaranone	Sodium/glucose_cotransporter_2	P31639
DS32	Dihydrokaranone	DNA_gyrase_subunit_B	P0A0K8
DS32	Dihydrokaranone	DNA_topoisomerase_1	Q06AK7
DS32	Dihydrokaranone	50S_ribosomal_protein_L10	P0A7J6
DS32	Dihydrokaranone	50S_ribosomal_protein_L22	P61177
DS32	Dihydrokaranone	DNA_topoisomerase_1	P11387
DS32	Dihydrokaranone	DNA_topoisomerase_I,_mitochondrial	Q969P6
DS32	Dihydrokaranone	RNA_polymerase_sigma_factor	Q18BX5
DS33	Dihydrotanshinone I	1,3-beta-glucan_synthase_component_FKS1	A2QLK4
DS33	Dihydrotanshinone I	Antithrombin-III	P01008
DS33	Dihydrotanshinone I	Heparin_cofactor_2	P05546
DS33	Dihydrotanshinone I	Antithrombin-III	P01008
DS33	Dihydrotanshinone I	Coagulation_factor_X	P00742
DS33	Dihydrotanshinone I	Chromodomain-helicase-DNA-binding_protein_1	O14646
DS33	Dihydrotanshinone I	DNA_topoisomerase_2-alpha	P11388
DS33	Dihydrotanshinone I	DNA_topoisomerase_2-alpha	P11388
DS33	Dihydrotanshinone I	DNA_topoisomerase_2-beta	Q02880
DS33	Dihydrotanshinone I	DNA_topoisomerase_2-alpha	P11388
DS33	Dihydrotanshinone I	1,3-beta-glucan_synthase_component_FKS1	A2QLK4
DS33	Dihydrotanshinone I	DNA_topoisomerase_2-alpha	P11388
DS33	Dihydrotanshinone I	UDP-galactopyranose_mutase	P37747
DS33	Dihydrotanshinone I	Flavohemoprotein	P39662
DS33	Dihydrotanshinone I	Glycine_oxidase	O31616
DS33	Dihydrotanshinone I	NADPH--cytochrome_P450_reductase	P16435
DS33	Dihydrotanshinone I	Glutaryl-CoA_dehydrogenase,_mitochondrial	Q92947
DS33	Dihydrotanshinone I	Medium-chain_specific_acyl-CoA_dehydrogenase,_mitochondrial	P11310
DS33	Dihydrotanshinone I	D-amino-acid_oxidase	P14920
DS33	Dihydrotanshinone I	Bifunctional_protein_PutA	P09546
DS33	Dihydrotanshinone I	Deoxyribodipyrimidine_photo-lyase	P61497
DS33	Dihydrotanshinone I	Amine_oxidase_[flavin-containing]_A	P21397
DS33	Dihydrotanshinone I	Short-chain_specific_acyl-CoA_dehydrogenase,_mitochondrial	P16219
DS33	Dihydrotanshinone I	L-amino-acid_oxidase	Q96RQ9
DS33	Dihydrotanshinone I	2,4-dienoyl-CoA_reductase_[NADPH]	P42593
DS33	Dihydrotanshinone I	2-oxopropyl-CoM_reductase,_carboxylating	Q56839
DS33	Dihydrotanshinone I	p-hydroxybenzoate_hydroxylase	P20586
DS33	Dihydrotanshinone I	Nitric_oxide_synthase,_brain	P29475
DS33	Dihydrotanshinone I	NAD(P)H_dehydrogenase_[quinone]_1	P15559
DS33	Dihydrotanshinone I	p-hydroxybenzoate_hydroxylase	P00438
DS33	Dihydrotanshinone I	Fumarate_reductase_flavoprotein_subunit	P83223
DS33	Dihydrotanshinone I	ERO1-like_protein_beta	Q86YB8
DS33	Dihydrotanshinone I	Glutathione_reductase,_mitochondrial	P00390
DS33	Dihydrotanshinone I	NADPH-ferredoxin_reductase_FprA	O05783
DS33	Dihydrotanshinone I	NADH-cytochrome_b5_reductase_3	P00387
DS33	Dihydrotanshinone I	Cholesterol_oxidase	P12676
DS33	Dihydrotanshinone I	Thymidylate_synthase_ThyX	Q9WYT0
DS33	Dihydrotanshinone I	Pyruvate_oxidase	P37063
DS33	Dihydrotanshinone I	Thioredoxin_reductase	P0A9P4
DS33	Dihydrotanshinone I	Glutathione_reductase	P06715
DS33	Dihydrotanshinone I	5,10-methylenetetrahydrofolate_reductase	P0AEZ1
DS33	Dihydrotanshinone I	Monomeric_sarcosine_oxidase	P40859
DS33	Dihydrotanshinone I	Trypanothione_reductase	P28593
DS33	Dihydrotanshinone I	Ribosyldihydronicotinamide_dehydrogenase_[quinone]	P16083
DS33	Dihydrotanshinone I	Isovaleryl-CoA_dehydrogenase,_mitochondrial	P26440
DS33	Dihydrotanshinone I	Xanthine_dehydrogenase/oxidase	P47989
DS33	Dihydrotanshinone I	Cholesterol_oxidase	P22637
DS33	Dihydrotanshinone I	N,N-dimethylglycine_oxidase	Q9AGP8
DS33	Dihydrotanshinone I	NADH_peroxidase	P37062
DS33	Dihydrotanshinone I	Dihydropyrimidine_dehydrogenase_[NADP(+)]	Q12882
DS33	Dihydrotanshinone I	Ferredoxin--NADP_reductase	P21890
DS33	Dihydrotanshinone I	D-lactate_dehydrogenase	P06149
DS33	Dihydrotanshinone I	Sulfite_reductase_[NADPH]_flavoprotein_alpha-component	P38038
DS33	Dihydrotanshinone I	Thioredoxin_reductase_1,_cytoplasmic	Q16881
DS33	Dihydrotanshinone I	Ferredoxin--NADP_reductase	Q44532
DS33	Dihydrotanshinone I	Isobutyryl-CoA_dehydrogenase,_mitochondrial	Q9UKU7
DS33	Dihydrotanshinone I	Acyl-CoA_dehydrogenase,_short-chain_specific	Q06319
DS33	Dihydrotanshinone I	Apoptosis-inducing_factor_1,_mitochondrial	O95831
DS33	Dihydrotanshinone I	Ferredoxin_reductase	Q52437
DS33	Dihydrotanshinone I	Dihydrolipoyl_dehydrogenase	P18925
DS33	Dihydrotanshinone I	Amine_oxidase,_flavin-containing_protein	Q888A4
DS33	Dihydrotanshinone I	Deoxyribodipyrimidine_photo-lyase	P00914
DS33	Dihydrotanshinone I	Deoxyribodipyrimidine_photo-lyase	P05327
DS33	Dihydrotanshinone I	L-aspartate_oxidase	P10902
DS33	Dihydrotanshinone I	Cryptochrome_DASH	P77967
DS33	Dihydrotanshinone I	Dihydrolipoyl_dehydrogenase,_mitochondrial	P09622
DS33	Dihydrotanshinone I	Fumarate_reductase_flavoprotein_subunit	Q9Z4P0
DS33	Dihydrotanshinone I	NADH-cytochrome_b5_reductase_1	Q9UHQ9
DS33	Dihydrotanshinone I	Oxidoreductase	Q7SID9
DS33	Dihydrotanshinone I	Amine_oxidase_[flavin-containing]_B	P27338
DS33	Dihydrotanshinone I	NADPH:adrenodoxin_oxidoreductase,_mitochondrial	P22570
DS33	Dihydrotanshinone I	Peroxisomal_acyl-coenzyme_A_oxidase_1	Q15067
DS33	Dihydrotanshinone I	UDP-N-acetylenolpyruvoylglucosamine_reductase	P08373
DS33	Dihydrotanshinone I	FAD-linked_sulfhydryl_oxidase_ALR	P55789
DS33	Dihydrotanshinone I	UDP-N-acetylenolpyruvoylglucosamine_reductase	P61432
DS33	Dihydrotanshinone I	Flavohemoprotein	P24232
DS33	Dihydrotanshinone I	Phenol_2-hydroxylase_component_B	Q9LAG2
DS33	Dihydrotanshinone I	Methylenetetrahydrofolate_reductase	Q9RA47
DS33	Dihydrotanshinone I	Putidaredoxin_reductase	P16640
DS33	Dihydrotanshinone I	NAD(P)H_dehydrogenase_(quinone)	O53355
DS33	Dihydrotanshinone I	UDP-galactopyranose_mutase	O06934
DS33	Dihydrotanshinone I	4-hydroxybutyryl-CoA_dehydratase/vinylacetyl-CoA-Delta-isomerase	P55792
DS33	Dihydrotanshinone I	4-cresol_dehydrogenase_[hydroxylating]_flavoprotein_subunit	P09788
DS33	Dihydrotanshinone I	Alkyl_hydroperoxide_reductase_subunit_F	P19480
DS33	Dihydrotanshinone I	Outer_membrane_protein_p64k_or_PM-6	Q51225
DS33	Dihydrotanshinone I	Glutathione_reductase	Q94655
DS33	Dihydrotanshinone I	Phenylacetone_monooxygenase	Q47PU3
DS33	Dihydrotanshinone I	Benzoate_1,2-dioxygenase_electron_transfer_component	P07771
DS33	Dihydrotanshinone I	Putative_acyl-CoA_dehydrogenase	Q72JJ3
DS33	Dihydrotanshinone I	FkbI	Q9KIE5
DS33	Dihydrotanshinone I	Dihydrolipoyl_dehydrogenase	P09063
DS33	Dihydrotanshinone I	Dihydrolipoyl_dehydrogenase	P14218
DS33	Dihydrotanshinone I	Alkyl_hydroperoxide_reductase_subunit_F	P35340
DS33	Dihydrotanshinone I	Ferredoxin--NADP_reductase	P58558
DS33	Dihydrotanshinone I	Ferredoxin--NADP_reductase	P28861
DS33	Dihydrotanshinone I	Mersacidin_decarboxylase	Q9RC23
DS33	Dihydrotanshinone I	Fumarate_reductase_flavoprotein_subunit	P0C278
DS33	Dihydrotanshinone I	Sodium/glucose_cotransporter_2	P31639
DS33	Dihydrotanshinone I	Sodium/glucose_cotransporter_1	P13866
DS33	Dihydrotanshinone I	Synaptic_vesicular_amine_transporter	Q05940
DS33	Dihydrotanshinone I	Chromaffin_granule_amine_transporter	P54219
DS33	Dihydrotanshinone I	Synaptic_vesicular_amine_transporter	Q05940
DS33	Dihydrotanshinone I	Adenosine_receptor_A2a	P29274
DS33	Dihydrotanshinone I	Sodium/glucose_cotransporter_2	P31639
DS33	Dihydrotanshinone I	DNA_ligase_1	P18858
DS33	Dihydrotanshinone I	DNA_ligase_3	P49916
DS33	Dihydrotanshinone I	Glycosyltransferase_GtfA	P96558
DS33	Dihydrotanshinone I	DNA_gyrase_subunit_B	P0A0K8
DS33	Dihydrotanshinone I	DNA_topoisomerase_1	Q06AK7
DS33	Dihydrotanshinone I	RNA_polymerase_sigma_factor	Q18BX5
DS34	Dihydrovalepotriate	Pyridoxal_kinase	O00764
DS34	Dihydrovalepotriate	Retinoic_acid_receptor_gamma	P13631
DS34	Dihydrovalepotriate	Retinoic_acid_receptor_beta	P10826
DS34	Dihydrovalepotriate	Retinoic_acid_receptor_RXR-gamma	P48443
DS34	Dihydrovalepotriate	Retinoic_acid_receptor_RXR-beta	P28702
DS34	Dihydrovalepotriate	Retinoic_acid_receptor_alpha	P10276
DS34	Dihydrovalepotriate	Retinoic_acid_receptor_RXR-alpha	P19793
DS34	Dihydrovalepotriate	HIV-1_protease	O90777
DS34	Dihydrovalepotriate	Prostaglandin_G/H_synthase_2	P35354
DS34	Dihydrovalepotriate	Inhibitor_of_nuclear_factor_kappa-B_kinase_subunit_alpha	O15111
DS34	Dihydrovalepotriate	Arachidonate_5-lipoxygenase	P09917
DS34	Dihydrovalepotriate	Group_IIE_secretory_phospholipase_A2	Q9NZK7
DS34	Dihydrovalepotriate	2-amino-4-hydroxy-6-hydroxymethyldihydropteridine_pyrophosphokinase	P64143
DS34	Dihydrovalepotriate	Prostaglandin_G/H_synthase_2	P35354
DS34	Dihydrovalepotriate	Prostaglandin_G/H_synthase_1	P23219
DS34	Dihydrovalepotriate	Arachidonate_5-lipoxygenase	P09917
DS34	Dihydrovalepotriate	Peroxisome_proliferator-activated_receptor_gamma	P37231
DS34	Dihydrovalepotriate	Inhibitor_of_nuclear_factor_kappa-B_kinase_subunit_alpha	O15111
DS34	Dihydrovalepotriate	Inhibitor_of_nuclear_factor_kappa-B_kinase_subunit_beta	O14920
DS34	Dihydrovalepotriate	Myeloperoxidase	P05164
DS34	Dihydrovalepotriate	Arylamine_N-acetyltransferase	P0A5L8
DS34	Dihydrovalepotriate	Prostaglandin_G/H_synthase_1	P23219
DS34	Dihydrovalepotriate	Prostaglandin_G/H_synthase_2	P35354
DS34	Dihydrovalepotriate	Phospholipase_A2,_membrane_associated	P14555
DS34	Dihydrovalepotriate	Prostaglandin_reductase_2	Q8N8N7
DS34	Dihydrovalepotriate	Peroxisome_proliferator-activated_receptor_gamma	P37231
DS34	Dihydrovalepotriate	Lactoylglutathione_lyase	Q04760
DS34	Dihydrovalepotriate	Prostaglandin_D2_receptor_2	Q9Y5Y4
DS34	Dihydrovalepotriate	Peroxisome_proliferator-activated_receptor_alpha	Q07869
DS34	Dihydrovalepotriate	1,3-beta-glucan_synthase_component_FKS1	A2QLK4
DS34	Dihydrovalepotriate	D(2)_dopamine_receptor	P14416
DS34	Dihydrovalepotriate	D(3)_dopamine_receptor	P35462
DS34	Dihydrovalepotriate	Serine/threonine-protein_kinase_B-raf	P15056
DS34	Dihydrovalepotriate	RAF_proto-oncogene_serine/threonine-protein_kinase	P04049
DS34	Dihydrovalepotriate	Vascular_endothelial_growth_factor_receptor_3	P35916
DS34	Dihydrovalepotriate	Vascular_endothelial_growth_factor_receptor_2	P35968
DS34	Dihydrovalepotriate	Receptor-type_tyrosine-protein_kinase_FLT3	P36888
DS34	Dihydrovalepotriate	Platelet-derived_growth_factor_receptor_beta	P09619
DS34	Dihydrovalepotriate	Mast/stem_cell_growth_factor_receptor_Kit	P10721
DS34	Dihydrovalepotriate	Fibroblast_growth_factor_receptor_1	P11362
DS34	Dihydrovalepotriate	Proto-oncogene_tyrosine-protein_kinase_receptor_Ret	P07949
DS34	Dihydrovalepotriate	Vascular_endothelial_growth_factor_receptor_1	P17948
DS34	Dihydrovalepotriate	D(2)_dopamine_receptor	P14416
DS34	Dihydrovalepotriate	D(4)_dopamine_receptor	P21917
DS34	Dihydrovalepotriate	D(3)_dopamine_receptor	P35462
DS34	Dihydrovalepotriate	5-hydroxytryptamine_receptor_2A	P28223
DS34	Dihydrovalepotriate	Sigma_non-opioid_intracellular_receptor_1	Q99720
DS34	Dihydrovalepotriate	Peptidoglycan_synthase_FtsI	P0AD68
DS34	Dihydrovalepotriate	Penicillin-binding_protein_1B	P02919
DS34	Dihydrovalepotriate	Penicillin-binding_protein_1A	Q07806
DS34	Dihydrovalepotriate	Penicillin-binding_protein_1B	Q9X6W0
DS34	Dihydrovalepotriate	D-alanyl-D-alanine_carboxypeptidase_DacC	P08506
DS34	Dihydrovalepotriate	Penicillin-binding_protein_1A	P02918
DS34	Dihydrovalepotriate	Penicillin_binding_protein_2a	C1KC03
DS34	Dihydrovalepotriate	Estrogen_receptor	P03372
DS34	Dihydrovalepotriate	Estrogen_receptor_beta	Q92731
DS34	Dihydrovalepotriate	Pyruvate-flavodoxin_oxidoreductase	P94692
DS34	Dihydrovalepotriate	Cysteinyl_leukotriene_receptor_1	Q9Y271
DS34	Dihydrovalepotriate	Beta-1_adrenergic_receptor	P08588
DS34	Dihydrovalepotriate	Beta-2_adrenergic_receptor	P07550
DS34	Dihydrovalepotriate	Alpha-1A_adrenergic_receptor	P35348
DS34	Dihydrovalepotriate	Alpha-1B_adrenergic_receptor	P35368
DS34	Dihydrovalepotriate	Alpha-1D_adrenergic_receptor	P25100
DS34	Dihydrovalepotriate	5-hydroxytryptamine_receptor_4	Q13639
DS34	Dihydrovalepotriate	5-hydroxytryptamine_receptor_3A	P46098
DS34	Dihydrovalepotriate	5-hydroxytryptamine_receptor_2A	P28223
DS34	Dihydrovalepotriate	Potassium_voltage-gated_channel_subfamily_H_member_2	Q12809
DS34	Dihydrovalepotriate	Penicillin-binding_protein_1b	Q7CRA4
DS34	Dihydrovalepotriate	Penicillin-binding_protein_2B	P0A3M6
DS34	Dihydrovalepotriate	Penicillin-binding_protein_2a	Q8DNB6
DS34	Dihydrovalepotriate	Penicillin-binding_protein_3	Q75Y35
DS34	Dihydrovalepotriate	Penicillin-binding_protein_1A	Q8DR59
DS34	Dihydrovalepotriate	Sodium_channel_protein_type_10_subunit_alpha	Q9Y5Y9
DS34	Dihydrovalepotriate	Arachidonate_5-lipoxygenase	P09917
DS34	Dihydrovalepotriate	Prostaglandin_G/H_synthase_2	P35354
DS34	Dihydrovalepotriate	Prostaglandin_G/H_synthase_1	P23219
DS34	Dihydrovalepotriate	Peroxisome_proliferator-activated_receptor_gamma	P37231
DS34	Dihydrovalepotriate	Inhibitor_of_nuclear_factor_kappa-B_kinase_subunit_alpha	O15111
DS34	Dihydrovalepotriate	Inhibitor_of_nuclear_factor_kappa-B_kinase_subunit_beta	O14920
DS34	Dihydrovalepotriate	Cystine/glutamate_transporter	Q9UPY5
DS34	Dihydrovalepotriate	Acetyl-CoA_acetyltransferase,_mitochondrial	P24752
DS34	Dihydrovalepotriate	Thromboxane-A_synthase	P24557
DS34	Dihydrovalepotriate	Phospholipase_A2	P04054
DS34	Dihydrovalepotriate	Sodium_channel_protein_type_10_subunit_alpha	Q9Y5Y9
DS34	Dihydrovalepotriate	Prostaglandin_G/H_synthase_2	P35354
DS34	Dihydrovalepotriate	Prostaglandin_G/H_synthase_1	P23219
DS34	Dihydrovalepotriate	Solute_carrier_family_12_member_1	Q13621
DS34	Dihydrovalepotriate	Solute_carrier_family_12_member_2	P55011
DS34	Dihydrovalepotriate	Solute_carrier_family_12_member_4	Q9UP95
DS34	Dihydrovalepotriate	Solute_carrier_family_12_member_5	Q9H2X9
DS34	Dihydrovalepotriate	Cystic_fibrosis_transmembrane_conductance_regulator	P13569
DS34	Dihydrovalepotriate	Sodium_channel_protein_type_10_subunit_alpha	Q9Y5Y9
DS34	Dihydrovalepotriate	Sodium/potassium-transporting_ATPase_subunit_alpha-1	P05023
DS34	Dihydrovalepotriate	Solute_carrier_family_12_member_1	Q13621
DS34	Dihydrovalepotriate	ATP-binding_cassette_sub-family_C_member_8	Q09428
DS34	Dihydrovalepotriate	Peroxisome_proliferator-activated_receptor_gamma	P37231
DS34	Dihydrovalepotriate	Prostaglandin_G/H_synthase_1	P23219
[truncated: 3,140 more rows]

## Sheet: marked information 
Title of Manuscript	Systematic investigation of transcription factors critical in the protection against cerebral ischemia by Danhong injection
Author List	Junying Wei, Yanqiong Zhang, Qiang Jia, Mingwei Liu, Defeng Li, Yi Zhang, Lei Song, Yanzhen Hu, Minghua Xian, Hongjun Yang, Chen Ding, Luqi Huang
