# Supplementary material for: Systematic investigation of transcription factors critical in the protection against cerebral ischemia by Danhong injection
Source: Sci Rep. 2016 Jul 19;6:29823. doi: 10.1038/srep29823 (PMC4949467; doi:10.1038/srep29823)
Supplement: Supplementary Dataset 4 [file srep29823-s5.xls]

## Sheet: Sheet1
Table S4 Interactions in the transcription factors-putative targets-known therapeutic targets network
Gene1	Gene2
ABAT	ALDH5A1
ABAT	OGDH
ABAT	SLC6A1
ABCA1	FABP2
ABCA1	NR1H4
ABCA1	PPARG
ABCA1	SCARB1
ABCB11	ABCB1
ABCB11	ABCC9
ABCB11	NR1H4
ABCC8	ABCC9
ABCC8	CFTR
ABCC8	KCNJ8
ABCC9	KCNJ11
ABCC9	KCNJ8
ABCC9	SLC18A2
ABL1	ANPEP
ABL1	ATM
ABL1	BCL2
ABL1	ESR2
ABL1	GRIN2D
ABL1	IL3
ABL1	KIT
ABL1	NTRK1
ABL1	PDE4D
ABL1	PDGFRB
ABL1	PRKCD
ABL1	PRKDC
ABL1	RAF1
ABL1	RFX1
ABL1	THRA
ABL1	TP53
ACAD8	ACADS
ACAD8	DLD
ACAD8	PLA2G4A
ACADM	ACADS
ACADM	ACADSB
ACADM	ACAT1
ACADM	ACSL3
ACADM	ACSL4
ACADM	ATF1
ACADM	ATP1A1
ACADM	CPT1A
ACADM	DHRS4
ACADM	GCDH
ACADM	IVD
ACADM	PPP2CB
ACADS	ACADSB
ACADS	ACAT1
ACADS	IVD
ACADSB	ACOX1
ACADSB	DLD
ACADSB	IVD
ACE	BDKRB2
ACE	COMT
ACE	MME
ACHE	BCHE
ACOX1	ACAT1
ACOX1	ACSL3
ACOX1	ACSL4
ACOX1	FASN
ACOX1	GCDH
ACSL3	ACSL4
ACSL3	CPT1A
ACSL3	FASN
ACSL4	CPT1A
ACSL4	FASN
ACSL4	RPS6KA3
ACSL4	TOP2A
ADA	DRD1
ADA	NR3C1
ADA	PNP
ADA	SLC6A3
ADORA1	ADA
ADORA1	ADORA2A
ADORA1	ADORA3
ADORA1	ADRA2C
ADORA1	AGTR1
ADORA1	BDKRB2
ADORA1	CA1
ADORA1	CHRM2
ADORA1	CHRM4
ADORA1	CNR1
ADORA1	CNR2
ADORA1	CXCR1
ADORA1	CXCR4
ADORA1	DRD1
ADORA1	DRD2
ADORA1	DRD3
ADORA1	DRD4
ADORA1	OPRD1
ADORA1	OPRK1
ADORA1	OPRM1
ADORA1	P2RY12
ADORA1	SSTR1
ADORA1	SSTR2
ADORA1	SSTR3
ADORA1	SSTR5
ADORA2A	ADA
ADORA2A	ADORA2B
ADORA2A	ADORA3
ADORA2A	ADRB1
ADORA2A	ADRB2
ADORA2A	ADRB3
ADORA2A	AVPR2
ADORA2A	DRD1
ADORA2A	DRD2
ADORA2A	DRD5
ADORA2A	GAA
ADORA2A	HRH2
ADORA2A	ICH
ADORA2A	LHCGR
ADORA2A	MTA3
ADORA2A	NTRK1
ADORA2A	PTGIR
ADORA2B	ADORA3
ADORA2B	ADRB1
ADORA2B	ADRB2
ADORA2B	ADRB3
ADORA2B	AVPR2
ADORA2B	DRD1
ADORA2B	DRD5
ADORA2B	HRH2
ADORA2B	LHCGR
ADORA2B	PTGIR
ADORA3	ADRA2C
ADORA3	AGTR1
ADORA3	BDKRB2
ADORA3	CHRM2
ADORA3	CHRM4
ADORA3	CNR1
ADORA3	CNR2
ADORA3	CXCR1
ADORA3	CXCR4
ADORA3	DDR2
ADORA3	DRD2
ADORA3	DRD3
ADORA3	DRD4
ADORA3	OPRD1
ADORA3	OPRK1
ADORA3	OPRM1
ADORA3	P2RY12
ADORA3	PTGFR
ADORA3	SSTR1
ADORA3	SSTR2
ADORA3	SSTR3
ADORA3	SSTR5
ADRA1A	ADRA1B
ADRA1A	ADRA1D
ADRA1A	ADRA2A
ADRA1A	ADRA2B
ADRA1A	AGTR1
ADRA1A	AVPR1A
ADRA1A	AVPR1B
ADRA1A	BDKRB2
ADRA1A	CACNA1A
ADRA1A	CHRM1
ADRA1A	CHRM3
ADRA1A	CHRM5
ADRA1A	GNRHR
ADRA1A	GNRHR2
ADRA1A	HRH1
ADRA1A	HTR2C
ADRA1A	PIK3CA
ADRA1A	PIK3R1
ADRA1A	SCN8A
ADRA1B	ADRA1D
ADRA1B	ADRA2A
ADRA1B	ADRA2B
ADRA1B	AGTR1
ADRA1B	AVPR1A
ADRA1B	AVPR1B
ADRA1B	BDKRB2
ADRA1B	CACNA1A
ADRA1B	CHRM1
ADRA1B	CHRM3
ADRA1B	CHRM5
ADRA1B	GNRHR
ADRA1B	GNRHR2
ADRA1B	HRH1
ADRA1B	HTR2C
ADRA1B	NFIX
ADRA1B	PIK3CA
ADRA1B	PIK3R1
ADRA1B	SCN8A
ADRA1D	ADRA2A
ADRA1D	ADRA2B
ADRA1D	AGTR1
ADRA1D	AVPR1A
ADRA1D	AVPR1B
ADRA1D	BDKRB2
ADRA1D	CHRM1
ADRA1D	CHRM3
ADRA1D	CHRM5
ADRA1D	GNRHR
ADRA1D	GNRHR2
ADRA1D	HRH1
ADRA1D	HTR2C
ADRA1D	PIK3CA
ADRA1D	PIK3R1
ADRA1D	SCN8A
ADRA2A	ADORA1
ADRA2A	ADORA3
ADRA2A	ADRA2B
ADRA2A	ADRA2C
ADRA2A	ADRB1
ADRA2A	ADRB2
ADRA2A	AGTR1
ADRA2A	BDKRB2
ADRA2A	CHRM2
ADRA2A	CHRM4
ADRA2A	CNR1
ADRA2A	CNR2
ADRA2A	CXCR1
ADRA2A	CXCR4
ADRA2A	DRD2
ADRA2A	DRD3
ADRA2A	DRD4
ADRA2A	OPRD1
ADRA2A	OPRK1
ADRA2A	OPRM1
ADRA2A	P2RY12
ADRA2A	SSTR1
ADRA2A	SSTR2
ADRA2A	SSTR3
ADRA2A	SSTR5
ADRA2B	ADORA1
ADRA2B	ADORA3
ADRA2B	ADRA2C
ADRA2B	AGTR1
ADRA2B	BDKRB2
ADRA2B	CHRM2
ADRA2B	CHRM4
ADRA2B	CNR1
ADRA2B	CNR2
ADRA2B	CXCR1
ADRA2B	CXCR4
ADRA2B	DRD2
ADRA2B	DRD3
ADRA2B	DRD4
ADRA2B	OPRD1
ADRA2B	OPRK1
ADRA2B	OPRM1
ADRA2B	P2RY12
ADRA2B	PIK3CD
ADRA2B	SSTR1
ADRA2B	SSTR2
ADRA2B	SSTR3
ADRA2B	SSTR5
ADRB1	ADRB2
ADRB1	ADRB3
ADRB1	AVPR2
ADRB1	DRD1
ADRB1	DRD5
ADRB1	FGF2
ADRB1	GFER
ADRB1	HRH2
ADRB1	LHCGR
ADRB1	PRKCA
ADRB1	PRKCB
ADRB1	PTGIR
ADRB1	SCN1A
ADRB1	SCN1B
ADRB1	SMAD3
ADRB1	SMAD4
ADRB2	ADRB3
ADRB2	AVPR2
ADRB2	DRD1
ADRB2	DRD5
ADRB2	HRH2
ADRB2	LHCGR
ADRB2	NR3C1
ADRB2	OPRD1
ADRB2	PRKCA
ADRB2	PTGIR
ADRB3	AVPR2
ADRB3	DRD1
ADRB3	DRD5
ADRB3	HRH2
ADRB3	LHCGR
ADRB3	NR3C1
ADRB3	PTGIR
AGTR1	ADRA2C
AGTR1	AVPR1A
AGTR1	AVPR1B
AGTR1	BDKRB2
AGTR1	CNR1
AGTR1	CNR2
AGTR1	CXCR1
AGTR1	CXCR4
AGTR1	DRD2
AGTR1	DRD3
AGTR1	DRD4
AGTR1	GNRHR
AGTR1	GNRHR2
AGTR1	HRH1
AGTR1	HTR2C
AGTR1	OPRD1
AGTR1	OPRK1
AGTR1	OPRM1
AGTR1	P2RY12
AGTR1	PIK3CA
AGTR1	PIK3R1
AGTR1	SSTR1
AGTR1	SSTR2
AGTR1	SSTR3
AGTR1	SSTR5
AHR	ESR1
AHR	NQO1
AHR	NQO2
AHR	PPIF
AKR1C1	AKR1C2
AKR1C1	AKR1C3
AKR1C1	AKR1D1
AKR1C1	SRD5A1
AKR1C1	SRD5A2
AKR1C2	AKR1C3
AKR1C2	AKR1D1
AKR1C2	PRKCQ
AKR1C2	SRD5A1
AKR1C2	SRD5A2
AKR1C3	HSD11B1
AKR1C3	PTGS2
AKR1C3	ZHX1
AKR1D1	CYP17A1
AKR1D1	HSD11B1
AKR1D1	SRD5A1
AKR1D1	SRD5A2
ALDH1A1	ABAT
ALDH1A1	ALDH1A3
ALDH1A1	ALDH5A1
ALDH1A1	AOC3
ALDH1A1	CYP19A1
ALDH1A1	CYP2D6
ALDH1A1	CYP3A5
ALDH1A1	MAOA
ALDH1A2	ABAT
ALDH1A2	AOC3
ALDH1A2	CYP19A1
ALDH1A2	CYP2D6
ALDH1A2	CYP3A5
ALDH1A2	MAOA
ALDH1A2	RARA
ALDH1A2	RARB
ALDH1A2	RXRA
ALDH1A2	RXRB
ALDH1A3	AOC3
ALDH1A3	COMT
ALDH1A3	CYP3A5
ALDH1A3	MAOA
ALOX5	PLA2G2E
ALOX5	PLA2G4A
ALX4	LEF1
AMD1	MAT1A
AMD1	MAT2A
AMY2A	MGAM
AMY2A	SI
ANPEP	FCGR1A
ANPEP	IL3
ANPEP	ITGAL
ANPEP	ITGB3
ANPEP	KIT
ANPEP	MME
ANPEP	MPO
ANPEP	RARA
ANPEP	SI
ANXA1	CYP3A5
ANXA1	PLA2G1B
AOC3	COMT
AOC3	DDC
AOC3	GLO1
AR	CYP19A1
AR	DDC
AR	ESR1
AR	JUN
AR	NFKB1
AR	NR2C2
AR	NR3C1
AR	PGR
AR	POU2F1
AR	RAF1
AR	SMAD3
AR	SMAD4
AR	SPDEF
AR	TCF4
ARG2	NOS1
ARG2	NOS3
ARNT	AHR
ARNT	ARNTL
ARNT	JUN
ARNT	NOS3
ARNT	NPAS2
ARNT	NQO2
ARNT	PPIF
ARNT	TEAD3
ARNT	USF1
ARNTL	AHR
ARNTL	NPAS2
ASL	ASS1
ASL	NOS1
ASS1	ELN
ASS1	NOS1
ATF1	CLCN2
ATF1	CPT1A
ATF1	DGKG
ATF1	GABPA
ATF1	JUN
ATF1	MAPK1
ATF1	MAPK11
ATF1	USF1
ATF1	USF2
ATM	NFKB1
ATM	NFKBIA
ATM	PRKDC
ATP1A1	ACAT1
ATP1A1	ATF1
ATP1A1	CPT1A
ATP1A1	DGKG
ATP1A1	DHRS4
ATP1A1	GAA
ATP1A1	GMEB2
ATP1A1	PRKCD
ATP1A1	PRKCE
ATP1A1	PRKCQ
AVPR1A	AVPR1B
AVPR1A	AVPR2
AVPR1A	HTR2C
AVPR1B	HTR2C
BCL2	ABCB1
BCL2	FOXO3
BCL2	ICH
BCL2	ITPR1
BCL2	MME
BCL2	NFKB1
BCL2	NFKB2
BCL2	NFKBIA
BCL2	NR3C2
BCL2	PGR
BCL2	PPARG
BCL2	PRNP
BCL2	PTGS2
BCL2	RAF1
BDKRB2	ADRA2C
BDKRB2	AVPR1A
BDKRB2	AVPR1B
BDKRB2	CNR1
BDKRB2	CNR2
BDKRB2	CXCR1
BDKRB2	CXCR4
BDKRB2	DRD2
BDKRB2	DRD3
BDKRB2	DRD4
BDKRB2	GNRHR
BDKRB2	GNRHR2
BDKRB2	HRH1
BDKRB2	HTR2C
BDKRB2	NOS1
BDKRB2	NOS3
BDKRB2	OPRD1
BDKRB2	OPRK1
BDKRB2	OPRM1
BDKRB2	P2RY12
BDKRB2	PIK3CA
BDKRB2	PIK3R1
BDKRB2	SSTR1
BDKRB2	SSTR2
BDKRB2	SSTR3
BDKRB2	SSTR5
BRAF	HSPA5
BRAF	NTRK1
BRAF	PRKCA
BRAF	RAF1
CA1	GABBR1
CA1	GRIA2
CA1	GRIN1
CA1	GRIN2A
CA1	MAP2
CA1	PRKCI
CA2	GLO1
CA2	THRA
CACNA1A	ABCC8
CACNA1A	CACNA2D2
CACNA1A	CACNB1
CACNA1A	CACNB2
CACNA1A	GAA
CACNA1A	KCNA1
CACNA1A	KCNJ11
CACNA1A	PAH
CACNA1A	PRKCG
CACNA1A	SCN8A
CACNA1B	CACNB3
CACNA1B	NFKB1
CACNA1B	PRKCE
CACNA1B	SCN2B
CACNA1C	ABCC8
CACNA1C	CACNA1D
CACNA1C	CACNB2
CACNA1C	CACNB3
CACNA1C	CALM1
CACNA1D	ABCC8
CACNA1D	CACNA2D2
CACNA1D	CACNB3
CACNA1D	FGFR2
CACNA1D	ITPR1
CACNA1D	SCN5A
CACNA1F	PDE6B
CACNA1F	RDH5
CACNA1G	PTGS2
CACNA1G	RARB
CACNA1S	CACNG1
CACNA1S	RYR1
CACNA1S	SCN4A
CACNA2D2	ABCC8
CACNA2D2	CACNA1C
CACNB1	CACNG1
CACNB1	RYR1
CACNB1	SLC6A4
CACNB2	CACNB3
CACNB2	CACNB4
CACNB3	CACNB4
CACNB3	GABRA5
CACNB3	GABRB3
CACNB3	ITGA2B
CACNB3	ITGB3
CACNB4	CACNA1A
CACNB4	MAP1A
CACNG1	RYR1
CACNG1	SCN4A
CALM1	ACE
CALM1	ACE2
CALM1	COL4A2
CALM1	ESR1
CALM1	ESR2
CALM1	GRIN1
CALM1	GRIN2A
CALM1	GRIN2B
CALM1	GRIN2C
CALM1	GRIN2D
CALM1	ITPR1
CALM1	ITPR2
CALM1	ITPR3
CALM1	MAPT
CALM1	MTA3
CALM1	NOS3
CALM1	OPRM1
CALM1	PDE1A
CALM1	RPS6KA3
CALM1	RYR1
CALM1	TCF4
CAMLG	RYR1
CBS	MTRR
CBS	SLC12A1
CCKAR	CCKBR
CCKBR	ABL1
CCL2	CXCR1
CCL2	IFNG
CCL2	IL3
CCL2	IL5
CCL2	NFKBIA
CCL2	PPARG
CEBPB	ELK1
CEBPB	ESR1
CEBPB	JUN
CEBPB	NFKB1
CEBPB	NR3C1
CEBPB	POU2F1
CEBPB	PTGS2
CEBPB	SMAD3
CEBPB	SMARCC1
CES1	FASN
CES1	SOAT1
CES1	SOAT2
CFTR	AIFM1
CFTR	CLCN2
CFTR	GGCX
CFTR	GUCY2C
CFTR	HSPA5
CFTR	MUC2
CFTR	PRKCE
CFTR	PRKDC
CFTR	PTGFR
CFTR	SLC12A2
CHRM1	AGTR1
CHRM1	AVPR1A
CHRM1	AVPR1B
CHRM1	BDKRB2
CHRM1	CHRM3
CHRM1	CHRM5
CHRM1	DRD2
CHRM1	GNRHR
CHRM1	GNRHR2
CHRM1	HRH1
CHRM1	HTR2C
CHRM1	OPRM1
CHRM1	PIK3CA
CHRM1	PIK3R1
CHRM2	ADRA2C
CHRM2	AGTR1
CHRM2	BDKRB2
CHRM2	CHRM3
CHRM2	CHRM4
CHRM2	CNR1
CHRM2	CNR2
CHRM2	CXCR1
CHRM2	CXCR4
CHRM2	DRD2
CHRM2	DRD3
CHRM2	DRD4
CHRM2	OPRD1
CHRM2	OPRK1
CHRM2	OPRM1
CHRM2	P2RY12
CHRM2	SSTR1
CHRM2	SSTR2
CHRM2	SSTR3
CHRM2	SSTR5
CHRM3	AGTR1
CHRM3	AVPR1A
CHRM3	AVPR1B
CHRM3	BDKRB2
CHRM3	CHRM5
CHRM3	GNRHR
CHRM3	GNRHR2
CHRM3	HRH1
CHRM3	HTR2C
CHRM3	PIK3CA
CHRM3	PIK3R1
CHRM4	ADRA2C
CHRM4	AGTR1
CHRM4	BDKRB2
CHRM4	CNR1
CHRM4	CNR2
CHRM4	CXCR1
CHRM4	CXCR4
CHRM4	DRD2
CHRM4	DRD3
CHRM4	DRD4
CHRM4	OPRD1
CHRM4	OPRK1
CHRM4	OPRM1
CHRM4	P2RY12
CHRM4	SSTR1
CHRM4	SSTR2
CHRM4	SSTR3
CHRM4	SSTR5
CHRM5	AGTR1
CHRM5	AVPR1A
CHRM5	AVPR1B
CHRM5	BDKRB2
CHRM5	GNRHR
CHRM5	GNRHR2
CHRM5	HRH1
CHRM5	HTR2C
CHRM5	PIK3CA
CHRM5	PIK3R1
CHRNA2	CHRNA4
CHRNA2	CHRNA7
CHRNA2	CHRNB4
CHRNA2	OPRM1
CHRNA2	SLC18A2
CHRNA3	CHRNA4
CHRNA3	CHRNB4
CHRNA4	CHRNA7
CHRNA4	CHRNB4
CHRNA4	GABRG2
CHRNA4	KCNA1
CHRNA4	PLA2G4A
CHRNA4	SCN1A
CHRNA4	SCN1B
CHRNA4	SHBG
CHRNA7	CHRM5
CHRNA7	DRD3
CHRNA7	PIK3R1
CHUK	CALM1
CHUK	JUN
CHUK	NFKBIA
CHUK	PRKCA
CHUK	PRKCD
CHUK	PRKDC
CHUK	PTGS2
CHUK	RAF1
CHUK	TNF
CHUK	TP53
CHUK	TUBB
CLCN2	SCN10A
CLCN2	SCN8A
CNR1	ADRA2C
CNR1	CNR2
CNR1	CXCR1
CNR1	CXCR4
CNR1	DRD2
CNR1	DRD3
CNR1	DRD4
CNR1	GSR
CNR1	OPRD1
CNR1	OPRK1
CNR1	OPRM1
CNR1	P2RY12
CNR1	SSTR1
CNR1	SSTR2
CNR1	SSTR3
CNR1	SSTR5
CNR2	ADRA2C
CNR2	CXCR1
CNR2	CXCR4
CNR2	DRD2
CNR2	DRD3
CNR2	DRD4
CNR2	OPRD1
CNR2	OPRK1
CNR2	OPRM1
CNR2	P2RY12
CNR2	SSTR1
CNR2	SSTR2
CNR2	SSTR3
CNR2	SSTR5
COL4A2	TOP2A
COMT	CYP17A1
COMT	CYP19A1
COMT	DRD2
COMT	DRD3
COMT	DRD4
COMT	DRD5
COMT	MAT1A
COMT	MAT2A
COMT	NQO1
COMT	SLC6A4
CPT1A	ACAT1
CPT1A	DGKG
CPT1A	GABRA5
CPT1A	LIPF
CPT1A	LPL
CPT1A	PKNOX1
CPT1A	PNLIP
CXCR1	ADRA2C
CXCR1	OPRD1
CXCR1	OPRK1
CXCR1	OPRM1
CXCR1	P2RY12
CXCR1	SSTR1
CXCR1	SSTR2
CXCR1	SSTR3
CXCR1	SSTR5
CXCR4	ADRA2C
CXCR4	CXCR1
CYP17A1	CYP19A1
CYP17A1	CYP2D6
CYP17A1	HSD17B1
CYP17A1	LHCGR
CYP17A1	POR
CYP17A1	SRD5A2
CYP19A1	ESR1
CYP19A1	ESR2
CYP19A1	HSD17B1
CYP19A1	SRD5A1
CYP19A1	SRD5A2
CYP27B1	VDR
CYP2D6	NQO1
CYP2D6	TPMT
CYP3A5	ABCB1
CYP3A5	PPIF
CYSLTR1	ALOX5
CYSLTR1	IL5
DACH1	SMAD3
DCP1	DCP1
DDC	MPO
DDC	PAH
DDC	SLC18A2
DDC	TH
DDC	TPO
DDC	YARS
DDR2	PDGFRA
DDR2	PTGFR
DGKA	DGKD
DGKA	DGKG
DGKA	LIPF
DGKA	LPL
DGKA	PNLIP
DGKA	PRKCG
DGKD	DGKG
DGKD	LIPF
DGKD	LPL
DGKD	PNLIP
DGKG	ACAT1
DGKG	GGCX
DGKG	LIPF
DGKG	LPL
DGKG	PNLIP
DGKG	PPP2CB
DGKG	PRKCD
DGKG	PRKCE
DGKG	SSTR1
DHFR	FKBP1A
DHFR	GART
DHFR	MTR
DHFR	PRKDC
DHRS4	ACAT1
DHRS4	GGCX
DHRS4	PLA2G4A
DHRS4	PRKCE
DLD	ACAT1
DLD	GCDH
DLD	IVD
DLD	OGDH
DLX1	DLX6
DLX1	SMAD4
DMAP1	HDAC2
DMAP1	HDAC9
DMAP1	YEATS4
DRD1	AVPR1A
DRD1	AVPR2
DRD1	DRD2
DRD1	DRD3
DRD1	DRD4
DRD1	DRD5
DRD1	GABRA1
DRD1	HRH2
DRD1	LHCGR
DRD1	NR3C1
DRD1	OPRD1
DRD1	PTGIR
DRD2	ADRA2C
DRD2	CXCR1
DRD2	CXCR4
DRD2	DRD3
DRD2	DRD4
DRD2	DRD5
DRD2	GABRA1
DRD2	GABRB3
DRD2	OPRD1
DRD2	OPRK1
DRD2	OPRM1
DRD2	P2RY12
DRD2	SLC6A4
DRD2	SSTR1
DRD2	SSTR2
DRD2	SSTR3
DRD2	SSTR5
DRD3	ADRA2C
DRD3	CXCR1
DRD3	CXCR4
DRD3	DRD4
DRD3	DRD5
DRD3	GABRA1
DRD3	OPRD1
DRD3	OPRK1
DRD3	OPRM1
DRD3	P2RY12
DRD3	SLC6A3
DRD3	SLC6A4
DRD3	SSTR1
DRD3	SSTR2
DRD3	SSTR3
DRD3	SSTR5
DRD3	TOP2B
DRD4	ADRA2C
DRD4	CXCR1
DRD4	CXCR4
DRD4	DRD5
DRD4	GABRA1
DRD4	OPRD1
DRD4	OPRK1
DRD4	OPRM1
DRD4	P2RY12
DRD4	SLC6A3
DRD4	SLC6A4
DRD4	SSTR1
DRD4	SSTR2
DRD4	SSTR3
DRD4	SSTR5
DRD5	AVPR2
DRD5	GABRA1
DRD5	GABRA5
DRD5	GABRG2
DRD5	HRH2
DRD5	LHCGR
DRD5	PTGIR
DRD5	SLC6A3
EDNRA	EDNRB
EDNRA	PRKCA
EDNRA	PRKCB
EDNRA	PRKCG
EDNRB	NOS3
EDNRB	NTRK1
EDNRB	RET
EDNRB	SOX10
EGF	FGF2
EGF	MAPK1
EGF	PIK3CA
EGF	PIK3R1
EGF	RAF1
EGR3	NFKB1
ELK1	JUN
ELK1	MAPK11
ELK1	PRKCA
EPHA2	PIK3R1
ERF	HSPA5
ESR1	ESR2
ESR1	HDAC2
ESR1	JUN
ESR1	MAPK1
ESR1	MTA2
ESR1	MTA3
ESR1	NOS3
ESR1	PGR
ESR1	PIK3R1
ESR1	SMARCE1
ESR1	TP53
ESR1	VDR
ESR2	JUN
ESR2	PGR
ESR2	SMARCE1
ESR2	THRA
ESR2	TP53
ETV6	FLI1
ETV6	FLT3
ETV6	HDAC9
ETV6	NFKB2
ETV6	PBX1
ETV6	PDGFRB
F10	F12
F10	PLAT
F10	PRKAB1
F10	VKORC1
F2	F10
F2	GGCX
F2	VKORC1
F5	F10
F5	F2
F5	FGA
F5	FGB
F5	FGG
F5	THBD
FABP2	CCKBR
FABP2	PPARG
FABP2	SCARB1
FASN	ITGB2
FASN	RDH11
FCGR1A	IFNG
FCGR1A	IL3
FCGR1A	ITGAL
FCGR1A	ITGB3
FDXR	CYP17A1
FGA	F10
FGA	F2
FGA	FGB
FGA	FGG
FGA	ITGA2B
FGA	ITGB2
FGA	ITGB3
FGA	KIT
FGA	PLAT
FGB	F10
FGB	F2
FGB	FGG
FGB	ITGA2B
FGB	ITGB2
FGB	ITGB3
FGF1	FGF2
FGF1	MAPK1
FGF1	NR3C1
FGF1	PDGFRB
FGF1	S100A13
FGF2	KDR
FGFR1	FGF1
FGFR1	FGF2
FGFR1	FGFR2
FGFR1	FLT1
FGFR1	KDR
FGFR1	MAPK1
FGFR1	PDGFRA
FGFR1	PDGFRB
FGFR1	PPP2CB
FGFR1	RAF1
FGFR2	FGF1
FGFR2	FGF2
FGFR2	FLT1
FGFR2	KDR
FGFR2	PDGFRA
FGG	F10
FGG	F2
FGG	ITGA2B
FGG	ITGB2
FGG	ITGB3
FGG	PLAT
FKBP1A	ITPR1
FKBP1A	PPIA
FKBP1A	RYR1
FLI1	ITGA2B
FLI1	JAZF1
FLI1	KCNH6
FLI1	KCNH7
FLI1	MPL
FLT1	FLT4
FLT1	KDR
FLT1	LDLR
FLT3	FLT1
FLT3	IL3
FLT3	KDR
FLT3	KIT
FLT3	PDGFRB
FLT3	RARA
FLT3	TOP2B
FLT4	KDR
FOLR2	FOLR3
FOLR2	RARA
FOLR3	SLC5A2
FOSL2	JUN
FOSL2	PRKCD
FOXC1	FOXP1
FOXC1	SIX3
FOXO3	CHUK
FOXO3	FOXP1
FOXO3	IKBKB
FOXO3	SMAD3
FOXO3	SMAD4
GAA	PDE1C
GABBR1	ABAT
GABBR1	ABL1
GABBR1	MAFG
GABBR1	PIK3R1
GABRA1	GABRA3
GABRA1	GABRA4
GABRA1	GABRA5
GABRA1	GABRA6
GABRA1	GABRB3
GABRA1	GABRG2
GABRA1	GABRG3
GABRA1	GABRQ
GABRA1	NR3C1
GABRA1	PRKCD
GABRA1	PRKCG
GABRA3	GABRA4
GABRA3	GABRA5
GABRA3	GABRA6
GABRA3	GABRB2
GABRA3	GABRB3
GABRA3	GABRG3
GABRA3	PIK3R1
GABRA4	GABRA5
GABRA4	GABRA6
GABRA4	GABRB3
GABRA4	GABRG1
GABRA4	GABRG3
GABRA4	PRKCG
GABRA5	GABRA6
GABRA5	GABRB3
GABRA5	GABRG1
GABRA5	GABRG2
GABRA5	GABRG3
GABRA5	GABRQ
GABRA6	GABRB3
GABRA6	GABRG2
GABRA6	GABRG3
GABRB3	GABRG2
GABRB3	GABRG3
GABRD	PRKCZ
GABRE	SRD5A1
GABRG1	GABRG2
GABRG2	GABRQ
GABRG2	SCN1A
GABRG2	SCN1B
GABRQ	MAPT
GART	ATIC
GART	TOP1
GCDH	OGDH
GFER	EGF
GFER	FGF1
GFER	FGF2
GFER	IL3
GFER	KDR
GFER	KIT
GFER	PDGFRB
GFER	RAF1
GGCX	F10
GGCX	VKORC1
GLRA3	GRIA2
GMEB2	PRKDC
GNMT	DAO
GNMT	MAT1A
GNRHR	AVPR1A
GNRHR	AVPR1B
GNRHR	GNRHR2
GNRHR	HRH1
GNRHR	HTR2C
GNRHR	PDE6B
GNRHR	PIK3CA
GNRHR	PIK3R1
GNRHR2	AVPR1A
GNRHR2	AVPR1B
GNRHR2	HRH1
GNRHR2	HTR2C
GNRHR2	PIK3CA
GNRHR2	PIK3R1
GRIA2	GRIK2
GRIA2	GSR
GRIK2	GRIN1
GRIK2	GRIN2A
GRIK2	GRIN2B
GRIK2	GRIN2C
GRIK2	GRIN2D
GRIK2	GSR
GRIK2	KARS
GRIN1	GRIA2
GRIN2A	GRIA2
GRIN2A	GRIN1
GRIN2A	GRIN2B
GRIN2A	GRIN2C
GRIN2A	GRIN2D
GRIN2B	GRIA2
GRIN2B	GRIN1
GRIN2B	GRIN2C
GRIN2B	GRIN2D
GRIN2B	KARS
GRIN2C	GRIA2
GRIN2C	GRIN1
GRIN2C	GRIN2D
GRIN2D	GRIA2
GRIN2D	GRIN1
GSR	GRIN2A
GSR	PPP2CB
GUCY2C	PDE10A
GUCY2C	PDE1A
GUCY2C	PDE1B
GUCY2C	PDE1C
GUCY2C	PDE2A
GUCY2C	PDE3A
GUCY2C	PDE3B
GUCY2C	PDE4A
GUCY2C	PDE4B
GUCY2C	PDE4C
GUCY2C	PDE4D
GUCY2C	PDE5A
GUCY2C	PDE6A
GUCY2C	PDE6B
GUCY2C	PDE6C
GUCY2C	PDE7A
GUCY2C	PDE7B
GUCY2C	PDE8A
GUCY2C	PDE8B
GUCY2C	PDE9A
HDAC2	HDAC9
HDAC2	THRA
HDAC2	TOP2A
HDAC9	NFYC
HDAC9	RARA
HMGA1	CEBPB
HMGCR	LDLR
HRH1	AVPR1A
HRH1	AVPR1B
HRH1	HTR2C
HRH1	PIK3CA
HRH1	PIK3R1
HRH2	AVPR2
HRH2	LHCGR
HRH2	PTGIR
HSD11B1	PPARG
HSD11B1	RXRA
HSD11B1	SRD5A1
HSD11B1	TXNRD1
HSD17B1	HSD11B1
HSD17B1	SRD5A1
HSD17B1	SRD5A2
HSD3B1	ADRB3
HSD3B1	AKR1C2
HSD3B1	AKR1D1
HSD3B1	ATP1A1
HSD3B1	CYP17A1
HSD3B1	CYP19A1
HSD3B1	HSD17B1
HSD3B1	HSD3B2
HSD3B1	NR3C1
HSD3B1	TXNRD1
HSD3B2	CYP17A1
HSPA5	LDLR
HSPA5	PRNP
HTR1A	ADORA1
HTR1A	ADORA3
HTR1A	ADRA1D
HTR1A	ADRA2A
HTR1A	ADRA2B
HTR1A	ADRA2C
HTR1A	AGTR1
HTR1A	BDKRB2
HTR1A	CA1
HTR1A	CHRM1
HTR1A	CHRM2
HTR1A	CHRM4
HTR1A	CNR1
HTR1A	CNR2
HTR1A	CXCR1
HTR1A	CXCR4
HTR1A	DRD2
HTR1A	DRD3
HTR1A	DRD4
HTR1A	GABRB2
HTR1A	HDAC2
HTR1A	HTR1B
HTR1A	HTR1D
HTR1A	HTR2A
HTR1A	HTR2B
HTR1A	HTR2C
HTR1A	HTR4
HTR1A	HTR6
HTR1A	HTR7
HTR1A	OPRD1
HTR1A	OPRK1
HTR1A	OPRM1
HTR1A	P2RY12
HTR1A	SLC6A4
HTR1A	SSTR1
HTR1A	SSTR2
HTR1A	SSTR3
HTR1A	SSTR5
HTR1B	ADORA1
HTR1B	ADORA3
HTR1B	ADRA2A
HTR1B	ADRA2B
HTR1B	ADRA2C
HTR1B	AGTR1
HTR1B	BDKRB2
HTR1B	CACNB1
HTR1B	CHRM2
HTR1B	CHRM4
HTR1B	CNR1
HTR1B	CNR2
HTR1B	CXCR1
HTR1B	CXCR4
HTR1B	DRD2
HTR1B	DRD3
HTR1B	DRD4
HTR1B	HTR1D
HTR1B	HTR2A
HTR1B	HTR2B
HTR1B	HTR2C
HTR1B	HTR4
HTR1B	HTR6
HTR1B	HTR7
HTR1B	MAOA
HTR1B	OPRD1
HTR1B	OPRK1
HTR1B	OPRM1
HTR1B	P2RY12
HTR1B	SLC6A4
HTR1B	SSTR1
HTR1B	SSTR2
HTR1B	SSTR3
HTR1B	SSTR5
HTR1D	ADORA1
HTR1D	ADORA3
HTR1D	ADRA2A
HTR1D	ADRA2B
HTR1D	ADRA2C
HTR1D	AGTR1
HTR1D	BDKRB2
HTR1D	CACNB1
HTR1D	CHRM2
HTR1D	CHRM4
HTR1D	CNR1
HTR1D	CNR2
HTR1D	CXCR1
HTR1D	CXCR4
HTR1D	DRD2
HTR1D	DRD3
HTR1D	DRD4
HTR1D	HTR2A
HTR1D	HTR2B
HTR1D	HTR2C
HTR1D	HTR4
HTR1D	HTR6
HTR1D	HTR7
HTR1D	OPRD1
HTR1D	OPRK1
HTR1D	OPRM1
HTR1D	P2RY12
HTR1D	SSTR1
HTR1D	SSTR2
HTR1D	SSTR3
HTR1D	SSTR5
HTR2A	ADRA1A
HTR2A	ADRA1B
HTR2A	ADRA1D
HTR2A	AGTR1
HTR2A	AVPR1A
HTR2A	AVPR1B
HTR2A	BDKRB2
HTR2A	CHRM1
HTR2A	CHRM3
HTR2A	CHRM5
HTR2A	COMT
HTR2A	DRD2
HTR2A	DRD3
HTR2A	DRD4
HTR2A	GNRHR
HTR2A	GNRHR2
HTR2A	HRH1
HTR2A	HTR2B
HTR2A	HTR2C
HTR2A	HTR4
HTR2A	HTR6
HTR2A	HTR7
HTR2A	MAOA
HTR2A	PIK3CA
HTR2A	PIK3R1
HTR2A	SLC6A4
HTR2B	ACADM
HTR2B	ACAT1
HTR2B	ADORA2A
HTR2B	ADRA1A
HTR2B	ADRA1B
HTR2B	ADRA1D
HTR2B	AGTR1
HTR2B	AVPR1A
HTR2B	AVPR1B
HTR2B	BDKRB2
HTR2B	CALM1
HTR2B	CHRM1
HTR2B	CHRM3
HTR2B	CHRM5
HTR2B	DGKG
HTR2B	GNRHR
HTR2B	GNRHR2
HTR2B	HRH1
HTR2B	HTR2C
HTR2B	HTR4
HTR2B	HTR6
HTR2B	HTR7
HTR2B	PIK3CA
HTR2B	PIK3R1
HTR2B	SSTR1
HTR2C	ATF1
HTR2C	ATP1A1
HTR2C	DHRS4
HTR2C	DRD2
HTR2C	DRD3
HTR2C	DRD4
HTR2C	HTR4
HTR2C	HTR6
HTR2C	HTR7
HTR2C	MAOA
HTR2C	NEUROD2
HTR2C	PIK3CD
HTR2C	PRKCD
HTR2C	SLC6A4
HTR4	ADORA2A
HTR4	ADORA2B
HTR4	ADRB1
HTR4	ADRB2
HTR4	ADRB3
HTR4	AVPR2
HTR4	DRD1
HTR4	DRD5
HTR4	HRH2
HTR4	HTR6
HTR4	HTR7
HTR4	LHCGR
HTR4	PTGIR
HTR6	ADORA2A
HTR6	ADORA2B
HTR6	ADRB1
HTR6	ADRB2
HTR6	ADRB3
HTR6	AVPR2
HTR6	DRD1
HTR6	DRD5
HTR6	HRH2
HTR6	HTR7
HTR6	LHCGR
HTR6	PTGIR
HTR7	ADORA2A
HTR7	ADORA2B
HTR7	ADRB1
HTR7	ADRB2
HTR7	ADRB3
HTR7	AVPR2
HTR7	DRD1
HTR7	DRD5
HTR7	HRH2
HTR7	LHCGR
HTR7	MAOA
HTR7	PTGIR
HTR7	SLC6A4
ICH	GCDH
ICH	ICH
ICH	PLA2G4A
ICH	POU2F1
ICH	PRKCD
ICH	PRKCE
ICH	TP53
IFNG	IL5
IFNG	NFKB1
IFNG	SMAD3
IFNG	SMAD4
IFNG	TNF
IKBKB	CALM1
IKBKB	CHUK
IKBKB	HSPA5
IKBKB	JUN
IKBKB	NFKB1
IKBKB	NFKBIA
IKBKB	PIK3CB
IKBKB	PRKCQ
IKBKB	SMARCC1
IKBKB	TUBB
IL3	IL5
IL3	ITGB3
IL3	KIT
IL3	MPL
IL3	PIK3CA
IL5	NEUROD2
IL5	POU2F1
IL5	PRKCD
IMPDH1	ATIC
IMPDH2	ATIC
ITGA2B	F2
ITGA2B	MPL
ITGA2B	P2RY12
ITGA2B	SELP
ITGAL	ITGB2
ITGAL	ITGB3
ITGAL	MGAM
ITGAL	SELP
ITGB2	ABL1
ITGB3	ITGA2B
ITGB3	KIT
ITGB3	MME
ITGB3	MPL
ITGB3	PDGFRA
ITGB3	PDGFRB
ITGB3	PLA2G1B
ITGB3	SELP
ITPR1	PRKCA
ITPR1	PRKCB
ITPR1	PRKCG
ITPR1	RYR1
ITPR2	ITPR1
ITPR3	ITPR1
ITPR3	ITPR2
ITPR3	PRKCA
ITPR3	PRKCB
ITPR3	PRKCG
JUN	MAPK1
JUN	MAPK11
JUN	NFATC1
JUN	NFATC2
JUN	NOS3
JUN	NQO1
JUN	POU2F1
JUN	PPARG
JUN	PTGS2
JUN	RAF1
JUN	RARA
JUN	RARB
JUN	RXRA
JUN	SKI
JUN	SMAD3
JUN	SMAD4
JUN	TCF20
JUN	TOP2A
JUN	TP53
JUN	TXNRD1
JUN	USF1
JUN	VDR
KCNA1	KCNH2
KCNA1	SCN8A
KCNH2	KCNH6
KCNH2	KCNH7
KCNH2	SCN5A
KCNH2	SCN8A
KCNH6	KCNH7
KCNJ1	KCNJ5
KCNJ1	KCNJ8
KCNJ1	SLC12A1
KCNJ11	ABCC8
KCNJ11	CACNA1C
KCNJ11	CACNA1D
KCNJ11	CACNA2D2
KCNJ11	KCNJ1
KCNJ11	KCNJ8
KIT	KDR
KIT	MITF
KIT	MME
KIT	MPL
KIT	PDGFRA
KIT	PDGFRB
KIT	PIK3CA
KIT	PIK3R1
LEF1	MITF
LEF1	SMAD3
LEF1	SMAD4
LEF1	USF1
LHCGR	AVPR2
LHCGR	PTGIR
LHX2	SIX3
LIG3	ABL1
LIPF	LPL
LRAT	RBP1
MAFG	PIK3CB
MAFG	PIK3R1
MAFG	PRRX1
MAOA	COMT
MAOA	DRD2
MAOA	DRD4
MAOA	GLO1
MAOA	SLC6A4
MAP1A	MAP2
MAP1A	MAP4
MAP1A	MAPT
MAP2	MAP4
MAP2	MAPT
MAP4	PIK3R1
MAPK1	AVPR2
MAPK1	BCL2
MAPK1	ELK1
MAPK1	MAPK11
MAPK1	NFKB1
MAPK1	PLA2G1B
MAPK1	PLA2G2A
MAPK1	PLA2G2E
MAPK1	PLA2G4A
MAPK1	TOP2A
MAPK11	TP53
MAT1A	TPMT
MAT2A	TPMT
MAX	MAPK11
MAX	MLX
MAX	SMAD3
MAX	SMAD4
MAX	USF1
MEIS1	MEIS2
MEIS1	PBX1
MEIS1	PBX2
MEIS1	PBX3
MEIS1	PKNOX1
MEIS1	PRRX1
MEIS2	PBX1
MEIS2	PBX2
MEIS2	PBX3
MEIS2	RXRG
MGAM	SI
MGAM	SLC5A1
MITF	SOX10
MITF	USF1
MME	IMPDH2
MME	PIK3CB
MME	PIK3R1
MPO	PAH
MTA2	HDAC2
MTA2	SATB1
MTA3	ACAT1
MTA3	HDAC2
MTA3	SSTR1
MTNR1A	HSPA5
MTNR1A	MTNR1B
MTNR1A	NFATC1
MTNR1A	RFXANK
MTNR1B	HSPA5
MTR	ATIC
MTR	GART
MTR	MAT1A
MTR	MAT2A
MTR	MTRR
MTRR	SCARB1
MTTP	NR1H4
NEUROD2	SCN2B
NFATC1	NFATC2
NFATC1	NFKB1
NFATC2	NFAT5
NFATC2	PDE7A
NFIX	RFX1
NFIX	SKI
NFKB1	CALM1
NFKB1	CHUK
NFKB1	HSPA5
NFKB1	NFKBIA
NFKB1	PIK3CA
NFKB1	PRKDC
NFKB1	RXRA
NFKB1	TNF
NFKB1	TUBB
NFKB2	AIFM1
NFKB2	CALM1
NFKB2	CHUK
NFKB2	FASN
NFKB2	HSPA5
NFKB2	IKBKB
NFKB2	NFKB1
NFKB2	NFKBIA
NFKB2	PRKDC
NFKB2	TNF
NFKB2	TUBB
NFKBIA	ANXA1
NFKBIA	CALM1
NFKBIA	HSPA5
NFKBIA	JUN
NFKBIA	PIK3R1
NFKBIA	PTGS2
NFKBIA	TP53
NFKBIA	TUBB
NFYB	DRAP1
NFYB	NFYC
NFYB	RFX1
NFYB	RFX5
NFYB	RFXANK
NFYC	RFX1
NFYC	RFX5
NFYC	RFXANK
NFYC	SMAD3
NKX2-1	ABL1
NOS3	PTGS1
NOS3	PTGS2
NPAS2	RXRA
NR1H4	ESR1
NR1H4	PPARG
NR1H4	RXRA
NR1H4	VDR
NR3C1	JUN
NR3C1	NFKB1
NR3C1	NFKB2
NR3C1	NR3C2
NR3C1	PBX1
NR3C1	PIK3R1
NR3C1	POU2F1
NR3C1	RAF1
NR3C1	SMAD3
NR3C1	SMARCC1
NR3C1	SMARCE1
NR3C1	TP53
NR3C2	PIK3R1
NR3C2	SHBG
NRF1	USF1
NT5E	ACHE
NT5E	ADA
NT5E	AOC3
NT5E	ATIC
NT5E	IMPDH1
NT5E	IMPDH2
NT5E	PDE10A
NT5E	PDE1A
NT5E	PDE1B
NT5E	PDE1C
NT5E	PDE2A
NT5E	PDE3A
NT5E	PDE3B
NT5E	PDE4A
NT5E	PDE4B
NT5E	PDE4C
NT5E	PDE4D
NT5E	PDE5A
NT5E	PDE6A
NT5E	PDE6B
NT5E	PDE6C
NT5E	PDE7A
NT5E	PDE7B
NT5E	PDE8A
NT5E	PDE8B
NT5E	PDE9A
NT5E	TYMS
NTRK1	PIK3CD
NTRK1	RET
NTRK1	SSTR2
NTRK1	SSTR5
NTRK1	TERF2IP
OLIG1	PDGFRA
OLIG1	SOX10
OPRD1	ADRA2C
OPRD1	CXCR4
OPRD1	OPRK1
OPRD1	OPRM1
OPRD1	P2RY12
OPRD1	SSTR1
OPRD1	SSTR2
OPRD1	SSTR3
OPRD1	SSTR5
OPRK1	ADRA2C
OPRK1	CXCR4
OPRK1	OPRM1
OPRK1	P2RY12
OPRK1	SSTR1
OPRK1	SSTR2
OPRK1	SSTR3
OPRK1	SSTR5
OPRM1	ADRA2C
OPRM1	CXCR4
OPRM1	P2RY12
OPRM1	SSTR1
OPRM1	SSTR2
OPRM1	SSTR3
OPRM1	SSTR5
P2RY12	ADRA2C
P2RY12	CXCR4
P2RY12	SSTR1
P2RY12	SSTR2
P2RY12	SSTR3
P2RY12	SSTR5
PAH	TH
PAH	YARS
PBX1	PBX2
PBX1	PBX3
PBX1	PKNOX1
PBX1	POU2F1
PBX1	POU3F3
PBX1	RARA
PBX2	PBX3
PBX2	PKNOX1
PBX2	RXRA
PBX2	RXRB
PBX3	PKNOX1
PBX3	RXRA
PBX3	RXRB
PDE10A	PDE1B
PDE10A	PDE3B
PDE10A	PDE6A
PDE10A	PDE6C
PDE10A	PDE8B
PDE10A	PDE9A
PDE1A	PDE1B
PDE1A	PDE1C
PDE1A	PDE3B
PDE1A	PDE6A
PDE1A	PDE6B
PDE1A	PDE6C
PDE1A	PDE8B
PDE1B	PDE1C
PDE1B	PDE6A
PDE1B	PDE6B
PDE1B	PDE6C
PDE1B	PDE7B
PDE1B	PDE8B
PDE1C	PDE3B
PDE1C	PDE6A
PDE1C	PDE6B
PDE1C	PDE6C
PDE1C	PDE8B
PDE2A	PDE3B
PDE2A	PDE6A
PDE2A	PDE6C
PDE2A	PDE8B
PDE3A	PDE6A
PDE3A	PDE6B
PDE3A	PDE6C
PDE3A	PDE8B
PDE3B	PDE6A
PDE3B	PDE6B
PDE3B	PDE6C
PDE3B	PDE7B
PDE3B	PDE8A
PDE3B	PDE8B
PDE3B	PDE9A
PDE4A	PDE4B
PDE4A	PDE6A
PDE4A	PDE6B
PDE4A	PDE6C
PDE4A	PDE8B
PDE4B	PDE4C
PDE4B	PDE4D
PDE4B	PDE6A
PDE4B	PDE6B
PDE4B	PDE6C
PDE4B	PDE8B
PDE4C	PDE6A
PDE4C	PDE6B
PDE4C	PDE6C
PDE4D	PDE6A
PDE4D	PDE6B
PDE4D	PDE6C
PDE4D	PDE8B
PDE5A	ITPR1
PDE5A	PDE6A
PDE5A	PDE6C
PDE5A	PDE7B
PDE5A	PDE8B
PDE6A	PDE6B
PDE6A	PDE6C
PDE6A	PDE7A
PDE6A	PDE7B
PDE6A	PDE8A
PDE6A	PDE8B
PDE6A	PDE9A
PDE6B	PDE6C
PDE6B	PDE7A
PDE6B	PDE7B
PDE6B	PDE8A
PDE6B	PDE8B
PDE6B	PDE9A
PDE6B	RDH5
PDE6C	PDE7A
PDE6C	PDE7B
PDE6C	PDE8A
PDE6C	PDE8B
PDE6C	PDE9A
PDE7B	PDE9A
PDE8B	PDE9A
PDGFRA	KDR
PDGFRA	PIK3CD
PDGFRB	FLT1
PDGFRB	KDR
PDGFRB	PDGFRA
PDGFRB	RAF1
PGR	PRLR
PIK3CA	AVPR1A
PIK3CA	AVPR1B
PIK3CA	HTR2C
PIK3CA	KDR
PIK3CA	NTRK1
PIK3CA	PDGFRA
PIK3CA	PDGFRB
PIK3CA	PIK3CB
PIK3CA	PIK3R1
PIK3CA	PIK3R2
PIK3CA	SSTR1
PIK3CA	TEK
PIK3CB	ACAT1
PIK3CB	NTRK1
PIK3CB	PDGFRA
PIK3CB	PDGFRB
PIK3CB	PIK3CD
PIK3CB	PIK3R1
PIK3CB	PIK3R2
PIK3CB	TEK
PIK3CD	IL3
PIK3CD	PIK3R1
PIK3CD	PIK3R3
PIK3R1	ABL1
PIK3R1	AVPR1A
PIK3R1	AVPR1B
PIK3R1	FLT1
PIK3R1	HTR2C
PIK3R1	LIG3
PIK3R1	NTRK1
PIK3R1	PDGFRA
PIK3R1	PDGFRB
PIK3R1	PIK3R2
PIK3R1	PPARG
PIK3R1	RET
PIK3R1	TEK
PIK3R2	EGF
PIK3R2	KIT
PIK3R2	NFKB1
PIK3R2	NTRK1
PIK3R2	PDGFRA
PIK3R2	PDGFRB
PIK3R2	PIK3CD
PIK3R2	TEK
PIK3R3	PIK3CA
PIK3R3	PIK3CB
PIK3R3	PIK3R1
PKNOX1	PKNOX2
PKNOX1	SIX3
PLA2G1B	PISD
PLA2G1B	PLA2G2E
PLA2G1B	PLA2G4A
PLA2G2A	PISD
PLA2G2A	PLA2G2E
PLA2G2E	PISD
PLA2G2E	PTGS1
PLA2G2E	PTGS2
PLA2G4A	ACAT1
PLA2G4A	PISD
PLA2G4A	PLA2G2A
PLA2G4A	PLA2G2E
PLA2G4A	PTGS1
PLA2G4A	PTGS2
PNLIP	SOAT1
PNP	SLC6A3
PNP	TP53
PNP	TPMT
PNP	XDH
PNP	ZHX1
POR	NQO1
POU2F1	POU3F1
POU2F1	POU3F2
POU2F1	RXRA
POU2F1	USF1
POU3F1	POU3F3
POU3F1	SOX10
POU3F2	POU3F3
POU3F2	SIX3
PPARA	RXRA
PPARA	RXRG
PPARG	RARA
PPARG	RXRA
PPARG	RXRG
PPIA	CXCR4
PPIA	HMGA1
PPIA	PRLR
PPP2CA	BCL2
PPP2CA	MAPT
PPP2CB	ACAT1
PPP2CB	RAF1
PPP2CB	RXRB
PRKAA1	ACAD8
PRKAA1	ACADSB
PRKAA1	ATF1
PRKAA1	CFTR
PRKAA1	HSPA5
PRKAA1	PNP
PRKAA1	PRKAA2
PRKAA1	PRKAB1
PRKAA1	PRKAB2
PRKAA1	PRKAG1
PRKAA1	PRKAG2
PRKAA1	PRKAG3
PRKAA1	PRKCD
PRKAA1	PRKCE
PRKAA2	ACAD8
PRKAA2	ACADSB
PRKAA2	ACAT1
PRKAA2	ATP1A1
PRKAA2	CPT1A
PRKAA2	GAA
PRKAA2	MTA3
PRKAA2	NFAT5
PRKAA2	PNP
PRKAA2	PRKAB1
PRKAA2	PRKAB2
PRKAA2	PRKAG1
PRKAA2	PRKAG2
PRKAA2	PRKAG3
PRKAA2	PRKCD
PRKAA2	PRKCE
PRKAB1	ATP1A1
PRKAB1	CFTR
PRKAB1	CYB5R3
PRKAB1	GAA
PRKAB1	MAT2A
PRKAB1	PDXK
PRKAB1	PRKAB2
PRKAB1	PRKAG1
PRKAB1	PRKAG2
PRKAB1	PRKAG3
PRKAB1	RPL3
PRKAB2	FLT3
PRKAB2	GAA
PRKAB2	PRKAG1
PRKAB2	PRKAG2
PRKAB2	PRKAG3
PRKAB2	TOP2B
PRKAG1	PRKAG2
PRKAG1	PRKAG3
PRKAG2	PRKAG3
PRKAG2	SCN5A
PRKAG3	PTGFR
PRKCA	AVPR1A
PRKCA	GRIA2
PRKCA	ITPR2
PRKCA	MAPK1
PRKCA	NFKB1
PRKCA	NOS1
PRKCA	PRKCB
PRKCA	PRKCG
PRKCA	TP53
PRKCB	GRIA2
PRKCB	ITPR2
PRKCB	PRKCG
PRKCB	RAF1
PRKCD	GAA
PRKCD	MAFG
PRKCD	PIK3CA
PRKCD	PIK3CD
PRKCD	PIK3R1
PRKCD	PRKCE
PRKCD	PRKCQ
PRKCD	PRKDC
PRKCD	RAF1
PRKCE	ACAT1
PRKCE	BRAF
PRKCE	MAPK1
PRKCE	PIK3CB
PRKCE	PRKCA
PRKCE	PRKCZ
PRKCE	RAF1
PRKCG	GRIA2
PRKCG	ITPR2
PRKCG	PDE6A
PRKCG	RAF1
PRKCI	RAF1
PRKCQ	PIK3CD
PRKCQ	RAF1
PRKCZ	NFATC2
PRKCZ	PRKCI
PRKCZ	PRKCQ
PRKCZ	RAF1
PRKDC	ICH
PRLR	SOAT1
PRNP	SCN1A
PRRX1	TOP1
PTGER1	PTGER2
PTGER1	PTGER3
PTGER1	PTGER4
PTGER1	PTGFR
PTGER1	PTGIR
PTGER1	PTGS1
PTGER1	PTGS2
PTGER1	SSTR1
PTGER2	PTGER3
PTGER2	PTGER4
PTGER3	PTGER4
[truncated: 206 more rows]

## Sheet: marked information 
Title of Manuscript	Systematic investigation of transcription factors critical in the protection against cerebral ischemia by Danhong injection
Author List	Junying Wei, Yanqiong Zhang, Qiang Jia, Mingwei Liu, Defeng Li, Yi Zhang, Lei Song, Yanzhen Hu, Minghua Xian, Hongjun Yang, Chen Ding, Luqi Huang
