# Supplementary material for: Systematic investigation of transcription factors critical in the protection against cerebral ischemia by Danhong injection
Source: Sci Rep. 2016 Jul 19;6:29823. doi: 10.1038/srep29823 (PMC4949467; doi:10.1038/srep29823)
Supplement: Supplementary Dataset 5 [file srep29823-s6.xls]

## Sheet: Sheet1
Table S5 Topological features of the major nodes in the transcription factors-putative targets-known therapeutic targets network
Major_nodes	Degree	nCloseness	nBetweenness	K value
AOC3	7	7.85019	1.21172	4
CACNB1	6	7.84196	0.530056	4
RYR1	8	7.88919	1.32008	4
ACSL4	7	7.91063	0.318095	4
FASN	7	7.79298	1.017	4
NQO1	6	8.10017	0.869103	4
MPL	6	7.83025	0.324862	4
PLA2G1B	6	7.90824	0.352135	4
ETV6	6	7.943	0.890074	4
SCN8A	9	7.83962	1.12521	4
SCN1A	7	7.79414	0.39954	4
NR1H4	7	7.93218	0.814859	4
CHRNA4	10	7.83493	1.19244	4
DGKA	6	7.81506	0.232586	4
HDAC9	6	7.87733	0.47485	4
NFYB	6	7.8987	0.665223	4
RFX1	8	7.9599	0.880025	4
RFX5	7	7.81273	0.329668	4
PBX1	10	7.98659	1.48381	4
S100B	8	7.93579	1.83361	4
ABCC8	8	7.8209	0.729412	5
THRA	8	8.12025	0.742917	5
ACADM	13	8.07769	0.977058	5
PNP	8	8.13412	1.40552	5
PTGFR	7	7.92858	0.596606	5
MME	8	8.1875	0.870318	5
CYP17A1	11	7.83142	0.870581	5
CYP19A1	11	8.08642	1.52756	5
HSD11B1	7	7.7953	0.368226	5
HSD3B1	10	8.05039	1.13907	5
ALDH1A2	10	7.9939	1.24944	5
CCL2	6	8.04421	0.262414	5
IL5	8	8.00611	0.694751	5
USF1	13	8.15057	1.85888	5
ANPEP	10	8.06278	2.15096	5
ITGA2B	10	7.8104	0.989842	5
ITGB3	16	7.99634	1.48595	5
PLA2G4A	13	8.0665	1.50338	5
PGR	6	8.0665	0.347508	5
CA1	8	7.88444	0.421376	5
HDAC2	10	8.10769	1.41753	5
PPP2CB	7	8.05906	0.574095	5
PRKCQ	7	8.07894	0.43498	5
CACNA1A	13	8.02573	2.24118	5
CACNA1C	7	7.943	0.795935	5
CACNA1D	8	7.81973	0.602425	5
CACNB3	9	7.88444	0.864414	5
PTGER1	8	7.9878	0.430658	5
NOS3	9	8.24288	1.42683	5
POU2F1	11	8.14297	1.56459	5
PPARG	12	8.25457	2.44805	5
RARA	15	8.13917	2.71073	5
RARB	9	8.02327	0.495273	5
RXRA	16	8.17473	1.976	5
RXRB	9	7.90109	0.405565	5
TOP2A	11	8.20031	0.818726	5
TOP2B	7	8.19903	0.642984	5
VDR	8	8.07645	0.765392	5
IFNG	7	7.99024	0.308299	5
TUBB	6	7.9166	1.12096	5
DDC	9	7.91302	1.00112	5
TAT	8	7.93699	1.07854	5
DHRS4	7	8.01959	0.343424	5
ESR2	9	8.26368	0.605267	5
GGCX	6	7.85843	0.872091	5
ITGB2	6	7.89751	0.771623	5
FOXO3	6	7.94782	0.673446	5
GABRG2	10	7.83844	0.395674	5
ABL1	22	8.43936	5.68708	6
ACAT1	15	8.16581	1.25886	6
CALM1	28	8.39878	6.96261	6
GRIA2	12	7.92618	0.749964	6
GRIN2B	8	7.84666	0.336331	6
GRIN2D	8	8.00978	0.426796	6
ITPR1	11	8.12781	1.2008	6
MTA3	7	8.20931	0.713815	6
ADA	7	8.13791	1.49726	6
FGF1	8	8.05039	0.516797	6
FGFR1	10	8.04545	0.293716	6
FLT1	9	8.01223	0.467237	6
FLT3	9	8.03681	0.528128	6
GFER	9	8.07769	0.288779	6
KDR	12	7.97201	0.268214	6
KIT	16	8.20031	1.5061	6
NTRK1	14	8.21059	0.826338	6
PDGFRA	13	8.06402	0.728598	6
PDGFRB	16	8.23511	0.850402	6
PIK3CB	14	8.21059	0.514907	6
PIK3CD	11	8.12403	0.254048	6
TEK	8	7.95506	0.491815	6
CFTR	13	8.1455	4.2342	6
IL3	13	8.1316	0.828005	6
ATF1	13	8.30033	2.42185	6
MAPK1	20	8.33996	2.208	6
AR	15	8.30428	2.14595	6
PRKDC	14	8.34129	2.29799	6
TP53	32	8.50787	7.71745	6
ATP1A1	15	8.20931	1.4167	6
PRKCD	20	8.39474	2.442	6
BCL2	18	8.33068	2.25589	6
ICH	9	8.2364	0.849183	6
RAF1	26	8.46117	3.80929	6
PTGS2	18	8.22348	2.97702	6
CEBPB	12	8.24029	0.692399	6
JUN	35	8.4557	7.4104	6
SMAD3	15	8.20802	1.44748	6
SMAD4	16	8.13791	2.54695	6
CHUK	16	8.36259	1.38234	6
IKBKB	13	8.27543	0.790125	6
NFKB1	23	8.40956	3.04357	6
NFKB2	14	8.25457	1.83209	6
NFKBIA	15	8.37194	1.43028	6
CPT1A	13	8.01959	1.55684	6
DGKG	15	8.19006	1.83146	6
GAA	8	8.12907	1.05096	6
PRKAA1	14	8.16454	1.24848	6
PRKAA2	17	8.2016	1.58082	6
PRKAB1	14	7.96837	2.22806	6
PRKAB2	9	8.00244	0.399196	6
PRKCE	16	8.25717	1.4752	6
SLC6A3	8	7.97201	0.360121	6
PRKCA	18	8.3201	2.3447	6
PRKCB	9	8.10894	0.247799	6
PRKCG	13	8.1875	2.07803	6
HSPA5	14	8.24288	2.375	6
ESR1	18	8.39878	3.73145	6
GABRA1	16	8.22477	1.44604	6
GABRA3	8	7.9599	0.449986	6
GABRA5	12	7.97079	0.735509	6
NR3C1	21	8.43529	4.26717	6
COMT	15	8.16199	2.90915	7
MAOA	12	8.02205	0.96555	7
PDE4D	8	7.9418	1.12955	7
GUCY2C	21	7.82323	1.27561	8
NT5E	27	7.92139	3.58721	8
PDE1A	10	7.92139	1.23378	8
PDE1C	10	7.79298	0.321781	8
PDE6A	22	7.84784	1.03982	8
PDE6B	21	7.87496	2.12943	8
SLC6A4	14	8.06278	1.05974	8
ADORA2A	22	8.24807	0.982315	13
ADRB1	22	8.19775	2.34692	13
ADRB2	17	8.15057	0.292911	13
ADRB3	15	8.08268	0.234633	13
DRD1	22	8.19262	0.484587	13
DRD5	21	8.07023	0.70486	13
HTR7	21	8.13538	0.395844	13
PTGIR	18	8.01223	0.561787	13
ADRA1A	21	8.22348	0.657898	17
ADRA1B	22	8.2364	0.995652	17
PIK3CA	31	8.35859	1.75501	17
PIK3R1	45	8.53142	7.94419	17
ADRA1D	21	8.20545	0.377357	17
AVPR1A	21	8.25067	0.399585	17
GNRHR	18	8.20031	1.47601	17
HTR2A	29	8.26759	0.916466	17
HTR2C	34	8.3506	2.19366	17
HTR2B	29	8.33333	1.93973	17
ADORA1	30	8.14677	0.500171	26
HTR1A	38	8.19903	1.35036	26
HTR1B	35	8.17345	0.450193	26
HTR1D	33	8.13665	0.272957	26
ADORA3	30	8.11397	0.519472	26
ADRA2A	31	8.15184	0.414933	26
OPRM1	29	8.16963	0.878579	26
SSTR1	31	8.20288	0.900204	26
SSTR2	28	8.17728	0.274504	26
SSTR3	27	8.23382	0.950108	26
AGTR1	42	8.28983	0.586753	26
BDKRB2	45	8.32539	1.91344	26
CXCR4	27	8.06154	0.354187	26
P2RY12	28	8.09892	1.19389	26
DRD2	38	8.21445	0.911748	26
DRD3	36	8.22219	1.00648	26
DRD4	35	8.19903	0.611141	26

## Sheet: marked information 
Title of Manuscript	Systematic investigation of transcription factors critical in the protection against cerebral ischemia by Danhong injection
Author List	Junying Wei, Yanqiong Zhang, Qiang Jia, Mingwei Liu, Defeng Li, Yi Zhang, Lei Song, Yanzhen Hu, Minghua Xian, Hongjun Yang, Chen Ding, Luqi Huang
