# Supplementary material for: Systematic investigation of transcription factors critical in the protection against cerebral ischemia by Danhong injection
Source: Sci Rep. 2016 Jul 19;6:29823. doi: 10.1038/srep29823 (PMC4949467; doi:10.1038/srep29823)
Supplement: Supplementary Dataset 6 [file srep29823-s7.xls]

## Sheet: marked information 
Title of Manuscript	Systematic investigation of transcription factors critical in the protection against cerebral ischemia by Danhong injection
Author List	Junying Wei, Yanqiong Zhang, Qiang Jia, Mingwei Liu, Defeng Li, Yi Zhang, Lei Song, Yanzhen Hu, Minghua Xian, Hongjun Yang, Chen Ding, Luqi Huang

## Sheet: All Results
Accession	GeneSymbol	Description	normalized PSMs_Sham(*10-3)	normalized PSMs_Sham+PreAdmin(*10-3)	normalized PSMs_Model(*10-3)	normalized PSMs_Model+Admin(*10-3)	normalized iBAQ value_Sham(*10-3)	normalized iBAQ value_Sham+PreAdmin(*10-3)	normalized iBAQ value_Model(*10-3)	normalized iBAQ value_Model+Admin(*10-3)	# AAs	MW [kDa]	calc. pI
148747370	NFIB	nuclear factor 1 B-type isoform 3 [Mus musculus]	1.59662	2.26636	2.45471	2.52562	0.926307	1.12346	1.46193	2.01078	420	47.4	8.87
262331511	HMGA1	high mobility group protein HMG-I/HMG-Y isoform c [Mus musculus]	0.598731	0.741717	0.736413	1.26281	0.301722	0.317488	1.44037	2.18274	106	11.5	10.43
127140986	SOX2	transcription factor SOX-2 [Mus musculus]	0.718477	0.782924	0.638225	0.679975	0.0837696	0.161442	0.19389	0.170561	319	34.4	9.74
309243073	FOXP1	forkhead box protein P1 isoform 3 [Mus musculus]	1.31721	1.77188	1.47283	1.21424	0.62541	0.464698	0.605125	0.56471	576	64.5	6.62
110835729	CUX1	protein CASP isoform a [Mus musculus]	3.23315	3.33773	3.24022	3.69129	0.30153	0.369171	0.41376	0.564048	1426	156.3	5.77
6678303	TFAM	transcription factor A, mitochondrial precursor [Mus musculus]	1.23738	1.77188	1.96377	2.08849	1.44944	1.77004	6.85527	2.40559	243	28	9.69
6754838	NFIX	nuclear factor 1 X-type isoform 2 [Mus musculus]	1.59662	1.93671	2.01286	1.65137	1.07591	1.74739	2.0512	1.27021	400	44.6	7.94
6754404	JUND	transcription factor jun-D [Mus musculus]	0.279408	0.288446	0.392754	0.388557	0.0173238	0.0338271	0.0902167	0.0751779	341	34.9	7.44
163965422	NFIB	nuclear factor 1 B-type isoform 2 [Mus musculus]	1.59662	2.34877	2.5038	2.52562	0.926307	1.12346	1.46193	2.01078	561	62.7	8.78
6754836	NFIA	nuclear factor 1 A-type isoform 2 [Mus musculus]	1.87602	2.18395	2.60199	2.47705	0.938979	1.34608	1.68294	1.62044	509	55.9	8.44
126517474	NFIX	nuclear factor 1 X-type isoform 3 [Mus musculus]	1.67645	2.30757	2.16015	1.89422	1.07591	1.74739	2.0512	1.27021	494	54.1	8.75
20982839	SATB2	DNA-binding protein SATB2 [Mus musculus]	1.87602	3.04928	2.94565	3.3513	0.309449	0.493144	0.696913	0.726259	733	82.5	6.9
34328255	FOXO1	forkhead box protein O1 [Mus musculus]	0.558815	0.618098	0.589131	0.582835	0.0376258	0.0896526	0.0580073	0.115642	652	69.5	6.95
7110681	PBX1	pre-B-cell leukemia transcription factor 1 isoform b [Mus musculus]	0.598731	1.15378	0.638225	0.971392	0.169826	0.226704	0.164914	0.270305	347	38.4	8.4
6680231	HMGB3	high mobility group protein B3 [Mus musculus]	0.359238	0.370859	0.196377	0.582835	0.0740281	0.0491303	0.100531	0.164205	200	23	8.37
166235123	SMARCC2	SWI/SNF complex subunit SMARCC2 isoform 2 [Mus musculus]	1.83611	1.85429	2.01286	1.69994	0.155816	0.167034	0.144732	0.163716	1130	124.6	5.47
13386064	YEATS4	YEATS domain-containing protein 4 [Mus musculus]	0.399154	0.576891	0.245471	0.194278	0.0461216	0.0721626	0.0244123	0.0185666	227	26.5	8.41
71037397	RFX5	DNA-binding protein Rfx5 [Mus musculus]	0.678561	0.824131	0.981884	0.874253	0.0387278	0.0370036	0.0705624	0.0422732	658	69.7	9.57
67906168	NR2C2	nuclear receptor subfamily 2 group C member 2 [Mus musculus]	0.878138	1.19499	1.22736	1.06853	0.255309	0.360426	0.289948	0.342949	596	65.2	6.28
110815859	CUX1	protein CASP isoform b [Mus musculus]	1.5567	1.68947	1.76739	1.94278	0.30153	0.369171	0.41376	0.564048	676	77.1	5.39
21314854	GATAD2B	transcriptional repressor p66-beta [Mus musculus]	0.838223	1.11258	0.638225	0.679975	0.0671607	0.139133	0.0451824	0.0697905	594	65.4	9.7
16716509	FOXP1	forkhead box protein P1 isoform 1 [Mus musculus]	1.27729	1.77188	1.37464	1.26281	0.62541	0.464698	0.605125	0.56471	705	78.8	6.67
254826765	SATB1	DNA-binding protein SATB1 [Mus musculus]	1.43695	1.73067	2.16015	2.57419	0.165239	0.273109	0.49946	0.946182	764	85.8	6.54
84370351	NFIC	nuclear factor 1 C-type isoform b [Mus musculus]	1.19746	1.81309	1.76739	1.89422	0.431078	0.840589	0.722243	0.76811	428	47.5	8.16
40254249	NFRKB	nuclear factor related to kappa-B-binding protein [Mus musculus]	1.07772	1.03016	1.03098	0.922823	0.0336256	0.0422015	0.0409933	0.0451762	1296	138.7	9.22
70980523	RFXANK	DNA-binding protein RFXANK isoform 2 [Mus musculus]	0.239492	0.206033	0.294565	0.339987	0.0114934	0.0189749	0.0372939	0.0315664	259	28.3	4.7
6754210	HMGA2	high mobility group protein HMGI-C [Mus musculus]	0.119746	0.12362	0.196377	0.145709	0.0161137	0.0177566	0.0480301	0.0512354	108	11.8	10.62
91598896	MTA1	metastasis-associated protein MTA1 [Mus musculus]	0.957969	1.03016	0.834602	0.728544	0.0796334	0.0903297	0.0512636	0.0421283	698	79.1	9.42
133904142	TERF2	telomeric repeat-binding factor 2 isoform 1 [Mus musculus]	0.598731	0.94775	1.03098	1.21424	0.0893813	0.119245	0.123604	0.148083	540	60.1	9.5
19526812	MEF2D	myocyte-specific enhancer factor 2D [Mus musculus]	1.0378	1.11258	1.37464	1.55423	0.53536	0.44042	0.730419	1.02676	507	54.2	8.59
134032032	UBP1	upstream-binding protein 1 isoform a [Mus musculus]	1.95585	2.38998	1.86558	2.03992	1.43248	1.78057	0.920674	1.59866	540	60.2	6.27
6680512	JUNB	transcription factor jun-B [Mus musculus]	0.279408	0.329652	0.638225	0.582835	0.00770951	0.014578	0.21803	0.0358538	344	35.7	9.22
6678521	USF1	upstream stimulatory factor 1 [Mus musculus]	0.838223	0.741717	0.540036	0.777114	0.327409	0.639382	0.626281	0.247334	310	33.5	5.54
34328151	TBR1	T-box brain protein 1 [Mus musculus]	0.439069	0.576891	0.638225	0.388557	0.0458569	0.0385831	0.049498	0.0250377	681	73.9	7.33
19526802	ERG	transcriptional regulator ERG [Mus musculus]	0.439069	0.453272	0.490942	0.437127	0.0368454	0.0618923	0.0544203	0.0583235	486	54.6	7.3
165932306	SOX5	transcription factor SOX-5 isoform a [Mus musculus]	0.678561	1.11258	0.834602	0.825684	0.0299869	0.0376195	0.058343	0.0561615	763	84	6.6
6755945	USF2	upstream stimulatory factor 2 [Mus musculus]	1.07772	1.48343	0.834602	1.35995	0.512425	0.53616	0.632142	0.656396	346	36.9	5.17
226051848	MAX	protein max isoform 2 [Mus musculus]	0.159662	0.12362	0.0981884	0.194278	0.0164258	0.0133422	0.0175831	0.0291597	151	17.2	6.55
6753644	DLX1	homeobox protein DLX-1 [Mus musculus]	0.359238	0.247239	0.196377	0.388557	0.0909136	0.105549	0.0635746	0.120579	255	27.3	9.7
113205053	UBTF	nucleolar transcription factor 1 isoform 2 [Mus musculus]	1.71636	2.14274	0.883696	0.922823	0.340151	0.294336	0.127835	0.124482	727	85	5.55
160948575	TERF2IP	telomeric repeat-binding factor 2-interacting protein 1 [Mus musculus]	0.478985	0.576891	0.441848	0.631405	0.137582	0.118661	0.147815	0.172592	393	43.3	4.81
117606322	SOX1	transcription factor SOX-1 [Mus musculus]	0.5189	0.576891	0.294565	0.437127	0.0301271	0.0826669	0.0534491	0.107571	391	39	9.7
113205057	UBTF	nucleolar transcription factor 1 isoform 1 [Mus musculus]	1.83611	2.26636	0.93279	0.971392	0.340151	0.294336	0.127835	0.124482	764	89.4	5.81
145386522	TCF4	transcription factor 4 isoform b [Mus musculus]	0.439069	0.824131	0.687319	0.388557	0.0525429	0.0910022	0.0732261	0.0776858	666	71.1	7.01
10181166	SMARCE1	SWI/SNF-related matrix-associated actin-dependent regulator of chromatin subfamily E member 1 [Mus musculus]	0.598731	0.535685	0.392754	0.437127	0.0703895	0.0788331	0.0864363	0.0673155	411	46.6	4.88
6755384	RXRA	retinoic acid receptor RXR-alpha [Mus musculus]	0.598731	0.906544	0.638225	0.437127	0.0695472	0.102525	0.0394921	0.0574832	467	51.2	7.8
157266290	NEUROD2	neurogenic differentiation factor 2 [Mus musculus]	0.239492	0.288446	0.196377	0.145709	0.0255546	0.0407818	0.0309382	0.0127592	383	41.5	6.76
51491880	MTA2	metastasis-associated protein MTA2 [Mus musculus]	0.5189	1.07137	0.785507	0.534266	0.0380497	0.129995	0.0679802	0.0437334	668	75	9.67
8567384	PBX2	pre-B-cell leukemia transcription factor 2 [Mus musculus]	0.279408	0.535685	0.294565	0.485696	0.0554181	0.083732	0.0479844	0.0728354	430	45.8	7.56
6680732	ARNTL	aryl hydrocarbon receptor nuclear translocator-like protein 1 isoform 1 [Mus musculus]	0.918054	1.2362	1.12917	1.35995	0.161832	0.222416	0.24151	0.286497	626	68.6	6.86
6678305	TFDP1	transcription factor Dp-1 [Mus musculus]	0.319323	0.288446	0.196377	0.437127	0.0182339	0.0927875	0.0705951	0.123799	410	45.2	6.1
31542626	HMBOX1	homeobox-containing protein 1 [Mus musculus]	0.918054	1.40102	1.08007	0.922823	0.560118	0.982141	0.523157	0.731827	419	47.1	6.19
188528630	RB1	retinoblastoma-associated protein [Mus musculus]	1.0378	0.988957	0.981884	1.45709	0.0582806	0.113445	0.0742383	0.14403	921	105.3	7.93
111185902	NR2F1	COUP transcription factor 1 [Mus musculus]	0.678561	0.741717	0.785507	0.922823	0.188306	0.35588	0.37002	0.594707	420	45.9	8.25
162287051	IRF2	interferon regulatory factor 2 [Mus musculus]	0.319323	0.329652	0.245471	0.388557	0.0486404	0.0441429	0.0497999	0.0618912	349	39.4	7.49
6680229	HMGB2	high mobility group protein B2 [Mus musculus]	0.159662	0.164826	0.147283	0.145709	0.0101655	0.00630698	0.0144999	0.0156741	210	24.1	7.31
166706891	TCF20	transcription factor 20 isoform a [Mus musculus]	1.5567	1.11258	1.52192	1.31138	0.0532741	0.0319291	0.0439059	0.0428312	1987	215.5	8.98
12963557	DMAP1	DNA methyltransferase 1-associated protein 1 [Mus musculus]	0.279408	0.329652	0.294565	0.145709	0.0251737	0.0316819	0.0251812	0.00875455	468	53.1	9.5
34328119	GABPA	GA-binding protein alpha chain [Mus musculus]	0.638646	0.741717	0.490942	0.679975	0.219871	0.298144	0.15598	0.314522	454	51.3	5
238018071	FOXK2	forkhead box protein K2 [Mus musculus]	0.638646	0.618098	0.540036	0.679975	0.0736384	0.0610364	0.0463247	0.0740298	651	68.4	9.51
76253934	MEF2A	myocyte-specific enhancer factor 2A [Mus musculus]	0.678561	0.741717	0.736413	0.777114	0.11641	0.11395	0.172736	0.286039	498	53.5	7.11
283806536	MTA3	metastasis-associated protein MTA3 isoform 1 [Mus musculus]	0.478985	0.412065	0.294565	0.388557	0.0429769	0.0249739	0.0138796	0.0360081	586	66.3	8.82
239916007	RFX1	MHC class II regulatory factor RFX1 [Mus musculus]	0.997884	0.576891	0.638225	0.728544	0.0650787	0.052459	0.0687282	0.0686737	963	103.6	6.34
12963705	ELF2	ETS-related transcription factor Elf-2 [Mus musculus]	0.199577	0.329652	0.196377	0.291418	0.0161449	0.0247962	0.0124859	0.0266328	593	63.2	6.42
6678275	TEAD1	transcriptional enhancer factor TEF-1 isoform 2 [Mus musculus]	0.558815	0.659304	0.736413	0.679975	0.110839	0.0684435	0.15174	0.117267	415	46.8	8.57
281485603	MEF2C	myocyte-specific enhancer factor 2C isoform 1 [Mus musculus]	0.678561	0.988957	1.03098	1.06853	0.240667	0.347087	0.542052	0.650037	466	50.4	8.56
13384624	MEF2C	myocyte-specific enhancer factor 2C isoform 2 [Mus musculus]	0.558815	0.700511	0.981884	0.971392	0.240667	0.347087	0.542052	0.650037	432	46.9	9.07
33563276	SOX8	transcription factor SOX-8 [Mus musculus]	0.439069	0.453272	0.245471	0.339987	0.011294	0.0163921	0.0148129	0.024993	464	49.8	7.15
40789277	CUX2	homeobox protein cut-like 2 [Mus musculus]	0.918054	0.906544	0.883696	0.339987	0.025451	0.0248595	0.0227495	0.0314625	1426	154.6	5.57
84370337	ETV6	transcription factor ETV6 [Mus musculus]	0.399154	0.453272	0.343659	0.194278	0.0175979	0.0182499	0.022468	0.0139661	485	56.4	7.33
112807199	NR2F6	nuclear receptor subfamily 2 group F member 6 [Mus musculus]	0.279408	0.453272	0.294565	0.437127	0.110522	0.121997	0.139301	0.192446	390	41.9	7.56
30017357	THRA	thyroid hormone receptor alpha [Mus musculus]	0.159662	0.288446	0.294565	0.242848	0.0237368	0.0207101	0.0110018	0.0154156	410	46.8	7.64
15628025	TCFCP2	alpha-globin transcription factor CP2 [Mus musculus]	0.798308	1.15378	0.883696	1.06853					502	57	5.54
7949105	PBX3	pre-B-cell leukemia transcription factor 3 [Mus musculus]	0.319323	0.659304	0.343659	0.582835	0.109695	0.151766	0.109877	0.202817	434	47.2	7.06
124249109	ARID1A	AT-rich interactive domain-containing protein 1A [Mus musculus]	1.83611	1.44223	1.22736	1.21424	0.0583465	0.0551561	0.0613525	0.0383188	2283	241.9	6.68
147900422	DLX6	homeobox protein DLX-6 [Mus musculus]	0.279408	0.164826	0.147283	0.388557	0.0931612	0.0909465	0.0790946	0.111833	297	33	9.51
327315360	RXRB	retinoic acid receptor RXR-beta isoform 4 [Mus musculus]	0.359238	0.576891	0.441848	0.388557	0.0465367	0.0618411	0.0216954	0.052479	410	44.4	8.02
116292182	ELK1	ETS domain-containing protein Elk-1 [Mus musculus]	0.159662	0.206033	0.147283	0.194278	0.0192973	0.0296874	0.0170509	0.0199669	429	45.2	6.8
261878533	RFX3	transcription factor RFX3 [Mus musculus]	0.558815	0.576891	0.245471	0.534266	0.0337891	0.0328269	0.0284564	0.0337399	749	83.5	6.07
6679807	FLI1	Friend leukemia integration 1 transcription factor [Mus musculus]	0.199577	0.247239	0.196377	0.145709	0.00504188	0.0158672	0.00633234	0.00876829	452	51	7.06
46877060	FOXP2	forkhead box protein P2 [Mus musculus]	0.439069	0.453272	0.441848	0.728544	0.0604675	0.0452425	0.0321374	0.11903	714	79.8	6.52
114326538	NFYC	nuclear transcription factor Y subunit gamma isoform 1 [Mus musculus]	1.27729	1.68947	1.42373	1.74851	2.26289	5.00432	3.20928	4.58685	335	37.2	4.98
166706895	TOX4	TOX high mobility group box family member 4 [Mus musculus]	0.758392	0.865337	1.03098	1.01996	0.238714	0.448395	0.283198	0.581925	619	65.9	5.01
112293262	ESRRA	steroid hormone receptor ERR1 [Mus musculus]	0.159662	0.164826	0.245471	0.291418	0.0261182	0.000402373	0.0320777	0.0373935	422	45.4	6.38
6679423	POU3F2	POU domain, class 3, transcription factor 2 [Mus musculus]	0.439069	0.618098	0.589131	0.728544	0.19151	0.346609	0.165046	0.29804	445	47.1	7.87
50345972	FOXC1	forkhead box protein C1 [Mus musculus]	0.0798308	0.164826	0.196377	0.291418	0.00731426	0.0852545	0.549259	0.602251	553	56.9	8.51
7106459	CLOCK	circadian locomoter output cycles protein kaput [Mus musculus]	1.51678	1.19499	1.17826	1.21424	0.101952	0.14294	0.184858	0.30196	855	96.3	7.01
59939908	SIX3	homeobox protein SIX3 [Mus musculus]	0.159662	0.288446	0.147283	0.242848	0.0171503	0.0160786	0.00948497	0.0301163	333	35.6	8.63
82546826	FOXK1	forkhead box protein K1 [Mus musculus]	0.399154	0.535685	0.589131	0.777114	0.0266271	0.0335644	0.0728234	0.376833	719	74.9	9.17
120586999	BCL11B	B-cell lymphoma/leukemia 11B isoform b [Mus musculus]	0.359238	0.494478	0.0981884	0.0971392	0.0136671	0.0330435	0.00406775	0.00866447	812	87.3	6.65
226874810	MLX	max-like protein X isoform gamma [Mus musculus]	0.0798308	0.206033	0.0490942	0.145709	0.00392425	0.0237344	0	0.0347196	298	33.3	6.62
27735019	LEF1	lymphoid enhancer-binding factor 1 isoform a [Mus musculus]	0.0798308	0.12362	0.0981884	0.0485696	0.00639989	0.0115408	0.026812		397	44	7.42
46909563	WIZ	protein Wiz isoform 2 [Mus musculus]	0.399154	0.412065	0.441848	0.437127	0.0145787	0.0224407	0.0134821	0.0217306	955	102.9	9.01
161086973	GATAD1	GATA zinc finger domain-containing protein 1 [Mus musculus]	0.0798308	0.0824131	0.147283	0.0971392	0.00112694	0.00473419	0.00803457	0.00802766	266	28.5	9.41
83523736	E2F3	transcription factor E2F3 [Mus musculus]	0.399154	0.535685	0.638225	0.582835	0.0965993	0.105946	0.114563	0.132276	457	48.7	5.44
6754850	NFYB	nuclear transcription factor Y subunit beta [Mus musculus]	0.119746	0.206033	0.196377	0.145709	0.224587	0.26882	0.578549	0.145567	207	22.8	4.59
226530197	BCL11A	B-cell lymphoma/leukemia 11A isoform 3 [Mus musculus]	0.0399154	0.164826	0.0981884	0.0485696	0.00611278	0.0228879	0.0153708	0.00293279	191	21.1	7.15
164519134	GATAD2A	transcriptional repressor p66 alpha isoform b [Mus musculus]	0.119746	0.370859	0.0490942	0.0971392	0.00528657	0.00570424	0.00204647	0.00154669	629	67.3	9.89
10048414	SRF	serum response factor [Mus musculus]	0.399154	0.412065	0.490942	0.631405	0.0481391	0.0977041	0.185147	0.203056	504	51.2	8.12
112421097	SMARCC1	SWI/SNF complex subunit SMARCC1 [Mus musculus]	0.678561	0.576891	0.589131	0.825684	0.0317925	0.0427202	0.0548391	0.0482593	1104	122.8	5.73
66955886	PDS5B	sister chromatid cohesion protein PDS5 homolog B [Mus musculus]	1.27729	1.03016	1.08007	1.01996	0.0301308	0.0297451	0.0443102	0.0373395	1446	164.3	8.5
6754402	JUN	transcription factor AP-1 [Mus musculus]	0.159662	0.206033	0.196377	0.145709	0.00414607	0.014051	0.0394501	0.00743061	334	35.9	8.75
6679627	ELF1	ETS-related transcription factor Elf-1 [Mus musculus]	0.0798308	0.0824131	0.0981884	0.291418	0.00571376	0.00213664	0.00272893	0.0118453	612	66.2	4.97
70980557	SOX6	transcription factor SOX-6 isoform 3 [Mus musculus]	0.439069	0.576891	0.343659	0.485696	0.00909051	0.0165365	0.0112255	0.0103128	785	87	7.36
170295816	BHLHE22	class E basic helix-loop-helix protein 22 [Mus musculus]	0.159662	0.164826	0.0981884	0.194278	0.0116009	0.00965654	0.0141956	0.0114677	355	35.1	7.39
7106383	POU3F1	POU domain, class 3, transcription factor 1 [Mus musculus]	0.239492	0.453272	0.294565	0.437127	0.06829	0.159877	0.0942346	0.130775	449	45.3	7.74
269308255	ZFP821	zinc finger protein 821 [Mus musculus]	0.119746	0.206033	0.147283	0	0.0022842	0.00984276	0.00516801	0.00208005	413	46.8	6.8
171846245	NR2C1	nuclear receptor subfamily 2 group C member 1 [Mus musculus]	0.199577	0.288446	0.147283	0.194278	0.0360564	0.0517846	0.0435521	0.0618532	590	65.4	6.64
172073171	TBP	TATA-box-binding protein [Mus musculus]	0.159662	0.12362	0.147283	0.145709	0.00710687	0.00785885	0.0134153	0.023751	316	34.7	9.79
70909354	PRRX1	paired mesoderm homeobox protein 1 isoform c [Mus musculus]	0.119746	0.0824131	0.147283	0.194278		0.00928682	0.0354859	0.0328284	200	22.5	9.44
112421036	POU3F3	POU domain, class 3, transcription factor 3 [Mus musculus]	0.319323	0.576891	0.441848	0.631405	0.0887818	0.228672	0.156658	0.198379	497	50.2	7.87
158966707	CREB1	cyclic AMP-responsive element-binding protein 1 isoform C [Mus musculus]	0.399154	0.453272	0.441848	0.437127	0.220195	0.158997	0.222036	0.266424	287	30.9	6.37
154090947	NPAS3	neuronal PAS domain-containing protein 3 [Mus musculus]	0.439069	0.535685	0.687319	0.339987	0.0191163	0.0201245	0.0272718	0.0181598	925	100.3	6.67
113205055	SKI	ski oncogene [Mus musculus]	0.199577	0.370859	0.294565	0.242848	0.0123284	0.0195125	0.00881383	0.0449789	727	80.3	7.77
6679827	FOSB	protein fosB [Mus musculus]	0.0798308	0.0824131	0.147283	0.0971392	0.00711858	0.00688976	0.0277662	0.0120895	338	36	4.91
45598394	NR2F2	COUP transcription factor 2 isoform 1 [Mus musculus]	0.439069	0.494478	0.589131	0.485696	0.110747	0.219786	0.306977	0.257486	414	45.5	8.28
269954719	JAZF1	juxtaposed with another zinc finger protein 1 isoform 1 [Mus musculus]	0.119746	0.164826	0.0490942	0	0.00881882	0.00918511	0	0.000786562	243	27.1	8.35
38524596	DLX5	homeobox protein DLX-5 isoform 1 [Mus musculus]	0.199577	0.12362	0.196377	0.194278	0.0854988	0.0230438	0.243835	0.0235404	289	31.4	9.29
15022805	HMG20A	high mobility group protein 20A [Mus musculus]	0.199577	0.247239	0.294565	0.388557	0.066656	0.108907	0.0949918	0.0851404	346	39.9	6.4
170932488	RBL2	retinoblastoma-like protein 2 [Mus musculus]	0.558815	0.535685	0.343659	0.339987	0.0123322	0.0130301	0.00642186	0.0109618	1135	127.4	7.64
227330557	MEIS2	homeobox protein Meis2 isoform 6 [Mus musculus]	0.478985	0.206033	0.343659	0.388557	0.0955029	0.0556767	0.132211	0.128059	393	42.9	6.15
255982555	NRF1	nuclear respiratory factor 1 isoform a [Mus musculus]	0.239492	0.494478	0.589131	0.485696	0.104721	0.163752	0.330188	0.262894	503	53.5	5.05
94400775	RBPJ	recombining binding protein suppressor of hairless isoform 1 [Mus musculus]	0.199577	0.206033	0.392754	0.534266	0.0508206	0.0183996	0.0673976	0.061368	526	58.5	8.13
59858557	OLIG2	oligodendrocyte transcription factor 2 [Mus musculus]	0.119746	0.12362	0.0490942	0.194278	0.00884087	0.00556087	0	0.0155666	323	32.4	9.13
153791304	PRR12	proline rich 12 [Mus musculus]	0.678561	0.576891	0.196377	0.485696	0.0109073	0.0117079	0.00521673	0.00899201	2035	211.7	7.65
90093349	ADNP	activity-dependent neuroprotector homeobox protein [Mus musculus]	0.399154	0.535685	0.196377	0.339987	0.0105626	0.017251	0.0079568	0.00806385	1108	124.2	6.86
110347410	CEBPD	CCAAT/enhancer-binding protein delta [Mus musculus]	0	0	0.147283	0.0485696			0.0104829	0.00501208	268	28.6	7.34
253683481	HMG20B	SWI/SNF-related matrix-associated actin-dependent regulator of chromatin subfamily E member 1-related [Mus musculus]	0.239492	0.12362	0	0.0971392	0.00534573	0.00404534		0.00355379	317	35.8	9.29
6677829	RXRG	retinoic acid receptor RXR-gamma isoform 1 [Mus musculus]	0.239492	0.412065	0.392754	0.194278	0.0238929	0.0290346	0.0193763		463	50.9	7.62
9789951	FOXO3	forkhead box protein O3 [Mus musculus]	0.119746	0.164826	0.0981884	0.145709	0.134625	0.00870115	0.00441186	0.0138471	672	71	5.12
161016780	FOXP4	forkhead box protein P4 isoform 3 [Mus musculus]	0.359238	0.453272	0.343659	0.339987	0.0692478	0.041663	0.0389233	0.0955655	672	72.7	6.37
86604724	ATF1	cyclic AMP-dependent transcription factor ATF-1 [Mus musculus]	0.159662	0.247239	0.147283	0.194278		0.0364286	0.0244219	0.0730651	269	29.2	8.37
71067112	PKNOX2	homeobox protein PKNOX2 [Mus musculus]	0.119746	0.247239	0.245471	0.291418	0.0326679	0.151082	0.0517542	0.233556	474	52.3	4.83
213417929	PRRX2	paired mesoderm homeobox protein 2 [Mus musculus]	0.159662	0.0824131	0.0981884	0.145709	0.00907865				247	26.4	9.98
40254124	SMARCA5	SWI/SNF-related matrix-associated actin-dependent regulator of chromatin subfamily A member 5 [Mus musculus]	0.5189	0.370859	0.343659	0.291418	0.00777153	0.00707751	0.0131842	0.00793722	1051	121.6	8.15
163937838	NFAT5	nuclear factor of activated T-cells 5 isoform a [Mus musculus]	1.07772	0.741717	1.03098	1.21424	0.151255	0.110725	0.189944	0.25056	1458	157.9	5.34
300796099	MEIS1	homeobox protein Meis1 isoform B [Mus musculus]	0.399154	0.164826	0.294565	0.194278	0.0622913	0.0371785		0.0777423	390	43	6.33
34328117	FOSL2	fos-related antigen 2 [Mus musculus]	0	0.0412065	0.196377	0.0485696		0.00105005	0.0117515	0.00440092	326	35.3	7.49
170650717	DBP	D site-binding protein [Mus musculus]	0.119746	0.0824131	0.0490942	0	0.00356304	0.00282511	0.000244663		325	34.4	9.42
21313424	DRAP1	dr1-associated corepressor [Mus musculus]	0.0798308	0.12362	0.0981884	0.194278	0.00436216	0.0323827	0.0177622	0.108997	205	22.3	5.26
254553392	ZFP512	zinc finger protein 512 [Mus musculus]	0.199577	0.288446	0.196377	0	0.0108279	0.00811898	0.0131536		562	63.9	9.51
6677731	RFX2	DNA-binding protein RFX2 isoform 2 [Mus musculus]	0.439069	0.412065	0.147283	0.437127	0.0271148	0.0218051			692	76.5	6.9
255982546	NRF1	nuclear respiratory factor 1 isoform b [Mus musculus]	0.239492	0.576891	0.638225	0.582835	0.104721	0.163752	0.330188	0.262894	534	57.2	5.45
76443675	NKX6-2	NK6 transcription factor related, locus 2 [Mus musculus]	0.0399154	0.0824131	0.0490942	0.0485696		0.00501478	0.00667595	0.00220842	277	29.3	9.7
209862955	NFATC2	nuclear factor of activated T-cells, cytoplasmic 2 isoform d [Mus musculus]	0.199577	0.247239	0.196377	0.0485696	0.00423404	0.0128666	0.00936204	0.0644651	923	99.6	6.61
172073160	GMEB1	glucocorticoid modulatory element-binding protein 1 [Mus musculus]	0.0798308	0.12362	0.0981884	0.0971392	0.00590978	0.00971342	0.00207084	0.00914688	562	61	4.79
6754848	NFYA	nuclear transcription factor Y subunit alpha isoform b [Mus musculus]	0.239492	0.206033	0.294565	0.291418	0.0571825	0.137183	0.344047	0.623216	318	33.9	9.23
213417709	NR4A2	nuclear receptor subfamily 4 group A member 2 [Mus musculus]	0.239492	0.247239	0.245471	0.242848	0.0125176	0.0254655	0.0175409	0.0175223	598	66.5	7.93
257196203	ZBTB20	zinc finger and BTB domain-containing protein 20 isoform S [Mus musculus]	0.159662	0.412065	0.0981884	0.0971392	0.00908451	0.026775	0	0	668	73.3	6.49
6754610	MAFG	transcription factor MafG [Mus musculus]	0.0399154	0	0	0.0485696	0.00142816		0.00173755	0	162	17.9	10.04
7710022	BCL11A	B-cell lymphoma/leukemia 11A isoform 1 [Mus musculus]	0.0798308	0.288446	0.147283	0	0.00611278	0.0228879	0.0153708	0.00293279	773	83.8	6.28
6754860	NKX2-2	homeobox protein Nkx-2.2 isoform 1 [Mus musculus]	0.0798308	0.0824131	0.0981884	0.0971392	0.00437852	0.00074908	0.0011271	0	273	30.1	8.09
6754538	LHX2	LIM/homeobox protein Lhx2 [Mus musculus]	0.119746	0.164826	0.0490942	0.0971392	0.0144142	0.0150713		0.014775	406	44.4	8.48
158631198	CIC	protein capicua homolog isoform b [Mus musculus]	0.558815	0.576891	0.147283	0.339987	0.0128285	0.023543	0.00176669	0.0161846	1603	163.5	8.56
56118239	SOX4	transcription factor SOX-4 [Mus musculus]	0.0798308	0.0412065	0	0	0.000549308	0			440	45	7.56
84370382	DACH1	dachshund homolog 1 isoform 2 [Mus musculus]	0.199577	0.12362	0.147283	0.339987	0.0152176	0.0193021	0.0105957	0.0578265	699	72.5	8.51
6753894	FOS	proto-oncogene c-Fos [Mus musculus]	0	0	0.245471	0.0485696		0	0.105166	0.020917	380	40.8	4.87
13626034	TCFAP4	transcription factor AP-4 [Mus musculus]	0.0399154	0.0824131	0.0490942	0.0485696					338	38.7	6.09
323637458	TEAD3	transcriptional enhancer factor TEF-5 isoform 2 [Mus musculus]	0.199577	0.288446	0.343659	0.242848	0.0162661	0.0134878	0.0262253	0.466686	439	48.9	8.4
31543224	SMAD4	mothers against decapentaplegic homolog 4 [Mus musculus]	0.0798308	0.247239	0.196377	0.0971392	0.00607385	0.0224788	0.00767046	0	551	60.3	6.99
31560566	MXD4	max dimerization protein 4 [Mus musculus]	0.0399154	0.0412065	0	0.0971392	0.00119669	0		0.00218794	209	23.6	7.56
149408148	TOX2	TOX high mobility group box family member 2 [Mus musculus]	0.279408	0.288446	0.392754	0.242848	0.0260719	0.0346746	0.0426847		522	55.2	8.73
37718989	GMEB2	glucocorticoid modulatory element-binding protein 2 [Mus musculus]	0.0798308	0	0.0981884	0.242848	0.00356303		0.0161755	0.042078	530	56.6	5.31
237681138	E2F6	transcription factor E2F6 [Mus musculus]	0.119746	0.0412065	0.0490942	0.0485696	0.0837159	0.00227535	0.0010804	0	272	30.8	7.46
8394435	TEF	thyrotroph embryonic factor isoform 1 [Mus musculus]	0.119746	0.0824131	0.0490942	0.0485696	0.00672947	0.00422183	0.00204699	0.00344036	301	33.1	5.87
6678557	VAX1	ventral anterior homeobox 1 [Mus musculus]	0.0399154	0.0824131	0	0.194278	0.00059688	0.00187085		0.00736326	338	35.1	9.38
145553997	ARID1B	AT rich interactive domain 1B (Swi1 like) [Mus musculus]	0.758392	0.247239	0.343659	0.388557	0.0105615	0.00765909	0.00773918	0.0102409	2244	237.6	6.73
83627702	ARNT	aryl hydrocarbon receptor nuclear translocator isoform b [Mus musculus]	0.0798308	0.0412065	0.196377	0.0971392	0.000421586	0.000210503	0.00139662	0.0393008	776	85.2	6.83
162287033	MNT	max-binding protein MNT [Mus musculus]	0.239492	0.247239	0.245471	0.339987	0.104584	0.142108	0.15176	0.150064	591	63.2	9.13
298676444	TADA2B	transcriptional adaptor 2B [Mus musculus]	0.0798308	0.0824131	0.0981884	0.0971392	0.0281612	0.0224166	0.00936144	0.00355463	420	48.5	7.83
88703055	RFX7	regulatory factor X domain containing 2 [Mus musculus]	0.279408	0.206033	0.0981884	0.0971392	0.0121728	0.00615076	0.00249719	0.00098924	1459	157.5	6.42
34368580	PKNOX1	homeobox protein PKNOX1 [Mus musculus]	0.119746	0.164826	0.245471	0.0971392	0.0571019	0.0686976	0.055952	0.0449887	436	47.5	4.91
6755604	SOX17	transcription factor SOX-17 [Mus musculus]	0.119746	0.12362	0.0981884	0.0485696	0.00361311	0.00492543	0.00375489	0.00109308	419	44.6	6.28
6756049	ZFP148	zinc finger protein 148 [Mus musculus]	0.239492	0.206033	0	0	0.022689	0.0253509			794	88.7	6.48
119226241	SOX13	transcription factor SOX-13 [Mus musculus]	0.239492	0.0824131	0.0981884	0.0485696	0.00191712	0.000524399	0.00319811		613	68.1	6.46
22507329	E2F4	transcription factor E2F4 [Mus musculus]	0.0798308	0.0824131	0	0.0485696	0.00742487	0.00522735		0.00589399	410	43.8	4.75
226246558	NKX2-1	homeobox protein Nkx-2.1 [Mus musculus]	0.0798308	0	0.0490942	0	0.00381073		0		372	38.5	9.69
159032068	FOXC2	forkhead box protein C2 [Mus musculus]	0.0798308	0.12362	0.0490942	0.0485696	0.0140477	0.00839599	0.00580437	0.00534353	494	52.8	8.5
161621277	NPAS2	neuronal PAS domain-containing protein 2 [Mus musculus]	0.279408	0.453272	0.294565	0.194278	0.0251261	0.048652	0.0514106		816	90.9	6.65
109627663	ZHX1	zinc fingers and homeoboxes protein 1 [Mus musculus]	0.159662	0.0824131	0.0490942	0.0971392	0.00242638	0.00224623	0.00453452	0	873	97.5	5.99
114431256	POU2F1	POU domain, class 2, transcription factor 1 isoform L [Mus musculus]	0.119746	0	0.0490942	0.0971392	0.00209848			0.0122042	758	78.1	6.11
6754958	OTP	homeobox protein orthopedia [Mus musculus]	0.159662	0.12362	0.196377	0.194278	0.0174922	0.0108135	0.0314341	0.031486	325	34.1	9.47
226423937	SOX10	transcription factor SOX-10 [Mus musculus]	0.199577	0.164826	0.147283	0.291418	0.00920191	0.0133727	0.00459471	0.0124029	466	49.9	6.6
40789094	ZHX2	zinc fingers and homeoboxes protein 2 [Mus musculus]	0.0798308	0.164826	0.0490942	0.0971392	0.00426034	0.00580055	0.000354485	0.00437317	836	92.2	7.46
31982421	YY1	transcriptional repressor protein YY1 [Mus musculus]	0.119746	0.164826	0.0981884	0.0971392	0.00653493	0.00914485	0.00884491	0.00505073	414	44.7	6.29
254675249	SMAD3	mothers against decapentaplegic homolog 3 [Mus musculus]	0.119746	0.0412065	0.0981884	0	0.0229304	0.00294991	0.00734328		425	48	7.15
296040465	TFDP2	transcription factor Dp-2 isoform B [Mus musculus]	0.0798308	0.0824131	0.147283	0.145709	0	0.0122867	0.0206883	0.00630092	310	34.6	5
34610227	FOXO6	forkhead box protein O6 [Mus musculus]	0.159662	0.0824131	0.0981884	0.145709	0.00562663				559	57.6	6.39
24233564	NPAS4	neuronal PAS domain-containing protein 4 [Mus musculus]	0.0399154	0.12362	0.392754	0.194278	0.000861333	0.00932862	0.0710444	0.014513	802	87.2	4.7
156766077	SOX3	transcription factor SOX-3 [Mus musculus]	0.239492	0.288446	0.196377	0.194278	0.0117463				450	45.4	9.77
255759923	NFATC1	nuclear factor of activated T-cells, cytoplasmic 1 isoform 6 [Mus musculus]	0.119746	0.0824131	0.196377	0.0971392	0.000516663	0.00304408	0.00644145	0.00927632	813	88.3	7.01
295844817	MITF	microphthalmia-associated transcription factor isoform 3 [Mus musculus]	0.199577	0.247239	0.196377	0.291418	0.0118551	0.0114002		0.0200574	510	56.8	6.6
29244252	SOX21	transcription factor SOX-21 [Mus musculus]	0.239492	0.247239	0.147283	0.145709	0.0181117				276	28.6	9.73
262050608	SMARCA1	probable global transcription activator SNF2L1 [Mus musculus]	0.319323	0.164826	0.196377	0.242848	0.00307501		0.0090043	0.00266037	1046	121.6	8.27
6754766	MXI1	max-interacting protein 1 isoform a [Mus musculus]	0.0399154	0.0824131	0	0	0.00207487	0.00145212			228	26	7.31
164663877	THRB	thyroid hormone receptor beta isoform 1 [Mus musculus]	0.0798308	0.0824131	0.0490942	0	0.00276211	0.0067111			461	52.6	7.28
7305415	SPDEF	SAM pointed domain-containing Ets transcription factor [Mus musculus]	0.0798308	0	0	0.0485696	0.133898	0		0	325	36.3	6.29
6753404	CEBPB	CCAAT/enhancer-binding protein beta [Mus musculus]	0	0.0412065	0.0981884	0		0.00181951	0.00712983		296	31.4	8.56
31981130	KLF13	Krueppel-like factor 13 [Mus musculus]	0.0399154	0.0824131	0.0490942	0.0485696	0.000652794	0.000564309	0	0.0013392	289	31.1	9.64
27370018	FOXJ3	forkhead box protein J3 [Mus musculus]	0.0399154	0.12362	0.0981884	0.242848	0.000336308	0.00392855	0.00657148	0.0183439	623	68.9	7.02
168480127	TRPS1	zinc finger transcription factor Trps1 [Mus musculus]	0.279408	0.0824131	0.196377	0.145709	0.00291628	0.000538917	0.00219059	0.00131612	1281	140.9	7.64
158508460	AHCTF1	protein ELYS [Mus musculus]	0.399154	0.12362	0.490942	0.194278	0.00299538	0.00198168	0.0059915	0.00173648	2243	247.5	6.55
6671541	ALX4	homeobox protein aristaless-like 4 [Mus musculus]	0.0798308	0.206033	0.0490942	0.0971392	0.00237739	0.00215739			399	42.7	8.32
190194425	EP400	E1A-binding protein p400 isoform 2 [Mus musculus]	0.319323	0.329652	0.147283	0.0485696	0.00307163	0.00304558	0.00102082	0.000377947	2999	329.3	9.11
226958409	TEF	thyrotroph embryonic factor isoform 2 [Mus musculus]	0.0798308	0.0824131	0.0490942	0.0485696	0.00672947	0.00422183	0.00204699	0.00344036	285	31.7	5.41
6753130	NEUROD6	neurogenic differentiation factor 6 [Mus musculus]	0	0.0824131	0	0		0.00273894			337	38.6	8.63
22122557	ATF7	cyclic AMP-dependent transcription factor ATF-7 [Mus musculus]	0.0798308	0.0412065	0.0981884	0.0971392			0.00649978	0.00653722	413	44.6	8.35
226437584	SOX14	transcription factor SOX-14 [Mus musculus]	0.0798308	0.12362	0.0490942	0.0485696	0.00396981				240	26.5	9.67
188497661	MLXIP	MLX-interacting protein isoform 2 [Mus musculus]	0.119746	0.0412065	0.0490942	0	0.00286585	0	0.000924655		917	100.7	8.32
6681177	TWIST2	twist-related protein 2 [Mus musculus]	0	0	0.0490942	0			0.00644979		160	18.1	9.5
6679483	PROX1	prospero homeobox protein 1 [Mus musculus]	0.0798308	0.0824131	0.196377	0	0.00605838	0.00297629	0.00227127	0.00112298	737	83.1	7.08
6755680	BHLHE40	class E basic helix-loop-helix protein 40 [Mus musculus]	0.0399154	0.0412065	0	0	0.00437926	0			411	45.3	7.97
22779899	CDC5L	cell division cycle 5-like protein [Mus musculus]	0.0399154	0.0412065	0.0490942	0.145709	0	0	0.000381455	0.00441007	802	92.1	8.02
62177117	BAZ2B	bromodomain adjacent to zinc finger domain, 2B [Mus musculus]	0.279408	0.0412065	0.0981884	0.0971392	0.00294251	0.000608058	0.000140761	0.000625583	2123	233.9	6.55
6755474	SFPI1	transcription factor PU.1 [Mus musculus]	0.0399154	0.0412065	0	0.0485696	0.00153472	0		0.004039	272	31.3	6.84
7657397	NR4A3	nuclear receptor subfamily 4 group A member 3 [Mus musculus]	0.119746	0.12362	0.0981884	0.0971392	0.0107351	0.0141908	0.0204285	0.00857155	627	68.4	7.88
59858559	OLIG1	oligodendrocyte transcription factor 1 [Mus musculus]	0.0399154	0.0824131	0	0.0485696		0.016333			260	27.1	9.66
40254321	ZHX3	zinc fingers and homeoboxes protein 3 [Mus musculus]	0.0798308	0.12362	0	0	0.000443464	0.00599074			951	104.3	6.57
121247453	NR3C1	glucocorticoid receptor [Mus musculus]	0.119746	0.0412065	0	0.0485696	0.00123925	0.00233926		0	792	87.1	6.35
45593124	RARB	retinoic acid receptor beta [Mus musculus]	0.119746	0.0824131	0.0490942	0.0485696	0.000784982				448	50.3	7.47
226371760	ERF	ETS domain-containing transcription factor ERF [Mus musculus]	0.0399154	0.0824131	0	0.0485696	0.000919967	0.00353284		0.00216505	551	59	7.28
113205059	YBX1	nuclease-sensitive element-binding protein 1 [Mus musculus]	0	0	0	0.0485696		0		0.000659795	322	35.7	9.88
242247266	GM98	myelin regulatory factor [Mus musculus]	0.0798308	0.0824131	0.0981884	0.0971392					1112	120.6	7.33
9055212	EGR3	early growth response protein 3 [Mus musculus]	0.0399154	0	0	0.0971392	0.00916308			0.0107418	387	42.6	8.35
159032064	SALL1	sal-like protein 1 [Mus musculus]	0.159662	0.12362	0.0490942	0.0485696	0.00333416	0.00399003	0.00255841	0.00144979	1323	140.1	7.14
6680205	HES1	transcription factor HES-1 [Mus musculus]	0.0399154	0	0	0	0.000666508				282	29.7	9.61
8393832	NFIL3	nuclear factor interleukin-3-regulated protein [Mus musculus]	0	0	0.0490942	0.0485696			0.00954332	0.0149694	462	50.9	7.21
6681243	E2F1	transcription factor E2F1 [Mus musculus]	0	0.0412065	0	0		0.00119509			430	46.3	5.07
163965351	FOXN2	forkhead box N2 [Mus musculus]	0	0.0824131	0	0		0.00206731			429	46.4	6.21
32469497	ZFP828	chromosome alignment-maintaining phosphoprotein 1 [Mus musculus]	0.0399154	0.0412065	0.0490942	0	0.000969357	0	0.00095606		802	87.5	7.85
6753752	EN2	homeobox protein engrailed-2 [Mus musculus]	0	0.0824131	0	0		0.0142626			324	33.8	9.42
31982951	HLF	hepatic leukemia factor [Mus musculus]	0	0	0	0.0485696				0.00291813	295	33.1	8.32
187960057	MXD1	max dimerization protein 1 [Mus musculus]	0	0.0412065	0	0		0.00121138			227	25.6	7.61
38348308	RYBP	RING1 and YY1-binding protein [Mus musculus]	0.0399154	0	0	0	0.00139684				228	24.8	9.63
6679100	NPAS1	neuronal PAS domain-containing protein 1 [Mus musculus]	0.0399154	0.0824131	0.0490942	0.0485696	0.000264658	0.00743077	0.00313879	0.00571417	594	63.7	8.63
162287212	MYCN	N-myc proto-oncogene protein [Mus musculus]	0.0798308	0.0824131	0.0490942	0.0485696	0.000829625	0.0838171	0.072821	0.121876	462	49.5	5.55
40254564	ZEB2	zinc finger E-box-binding homeobox 2 isoform 2 [Mus musculus]	0.0798308	0.0824131	0	0	0.00130751	0.00587751	0.00139618	0.000886879	1215	136.5	6.34
8393248	DEAF1	deformed epidermal autoregulatory factor 1 homolog [Mus musculus]	0.0399154	0.0412065	0	0	0	0.000794536			566	59.6	5.25
114155153	MAZ	myc-associated zinc finger protein [Mus musculus]	0.0798308	0.0824131	0	0.0485696	0.0051724	0.00921568		0.00275652	477	48.7	8.95
20806532	CSDA	Y-box-binding protein 3 short isoform [Mus musculus]	0.0399154	0	0	0					292	30.7	9.63
68510029	ZKSCAN1	zinc finger protein with KRAB and SCAN domains 1 isoform 2 [Mus musculus]	0	0.0412065	0	0		0.000954895			488	55.4	7.55
256017167	MGA	MAX gene-associated protein isoform 2 [Mus musculus]	0.199577	0.12362	0	0.194278	0.0012186	0.000103536	0.000216396	0.00161938	2833	311.9	7.4
231571677	FOXG1	forkhead box protein G1 [Mus musculus]	0	0.0824131	0	0		0.00287253			481	51.6	8.87
18700038	SCRT1	transcriptional repressor scratch 1 [Mus musculus]	0	0.0412065	0	0		0.00115738			348	35.9	9.54
22779928	FOXL2	forkhead box protein L2 [Mus musculus]	0	0	0	0.0485696				0.00423175	375	38.9	9.16
209862973	SSRP1	FACT complex subunit SSRP1 [Mus musculus]	0.0399154	0	0	0.0971392	0.000700273		0.0212976	0.0202725	708	80.8	6.76
22094115	STAT3	signal transducer and activator of transcription 3 isoform 3 [Mus musculus]	0.0399154	0.0412065	0	0	0	0		0.000476186	722	83.1	7.12
161353485	ZFP187	zinc finger and SCAN domain-containing protein 26 [Mus musculus]	0	0.0412065	0	0					340	38.8	8.78
126352391	ZFP384	zinc finger protein 384 isoform 1 [Mus musculus]	0	0.0412065	0	0		0.000309968			584	63.5	9.01
58372170	NOTO	homeobox protein notochord [Mus musculus]	0	0.0412065	0	0		0.0044715			240	26.3	9.5
6679213	PAX5	paired box protein Pax-5 [Mus musculus]	0	0.0412065	0	0		0.0985505			391	42.2	9
6753952	GBX2	homeobox protein GBX-2 [Mus musculus]	0	0.0412065	0	0		0.000631741			348	37.3	8.38
122114637	IKZF4	zinc finger protein Eos [Mus musculus]	0	0	0	0.0485696				0.071251	586	64.1	6.86
123701554	ZFP37	zinc finger protein 37 [Mus musculus]	0	0.0824131	0.0490942	0		0.000488677	0		590	66.7	8.75
46048263	KLF12	Krueppel-like factor 12 [Mus musculus]	0.0399154	0	0	0	0				402	44.1	9.7
113199757	ZFP608	zinc finger protein 608 [Mus musculus]	0.0798308	0.12362	0.0490942	0.0971392	0.00356927	0.00206046	0.000642948	0.00130253	1511	162.2	8.81
268830542	BNC2	zinc finger protein basonuclin-2 [Mus musculus]	0	0	0.0981884	0			0		1032	114.5	6.7
255918158	TCF3	transcription factor E2-alpha isoform 3 [Mus musculus]	0.0798308	0	0	0	0.00351164				651	67.7	6.38
27229145	ZDHHC13	palmitoyltransferase ZDHHC13 [Mus musculus]	0.0399154	0	0.0490942	0	0.00317512		0.00540368		622	70.8	8.19
242332576	DMRTB1	doublesex- and mab-3-related transcription factor B1 [Mus musculus]	0.0399154	0	0	0	0.00163387				359	38.4	8.41
209447068	ZFP609	zinc finger protein 609 [Mus musculus]	0.0399154	0.0412065	0	0.0485696	0.00171053	0.000494505	0.000295167	0	1413	151	8
90669983	ZFP91	E3 ubiquitin-protein ligase ZFP91 [Mus musculus]	0.0399154	0	0.0490942	0	0.00083104		0		572	63.3	7.49
31543944	VDR	vitamin D3 receptor [Mus musculus]	0	0	0.0490942	0.0971392			0	0.0179605	422	47.8	6.19
124053451	ZZZ3	ZZ-type zinc finger-containing protein 3 [Mus musculus]	0.0798308	0.0412065	0	0	0.000398496	0.000426416			910	102.2	5.86
257196177	ZNF512B	zinc finger protein 512B [Mus musculus]	0	0.0412065	0	0		0.000459929	0		869	95.3	9.77
31560486	HEYL	hairy/enhancer-of-split related with YRPW motif-like protein [Mus musculus]	0	0.0412065	0	0		0.00083675			326	34.9	9.98
71037381	ZBTB43	zinc finger and BTB domain-containing protein 43 isoform b [Mus musculus]	0	0	0.0490942	0.0485696			0.260278	0.329035	467	52.6	5.68
153792362	ELK4	ETS domain-containing protein Elk-4 [Mus musculus]	0	0.0412065	0	0		0			430	46.8	6.95
84794629	ZBTB16	zinc finger and BTB domain-containing protein 16 [Mus musculus]	0	0.0412065	0	0		0.000853032			673	74.2	6.44
134032037	ZSCAN12	zinc finger and SCAN domain-containing protein 12 [Mus musculus]	0	0	0.0490942	0			0.00505707		501	57.5	7.68
255708407	SMAD5	mothers against decapentaplegic homolog 5 [Mus musculus]	0	0	0.0490942	0.0485696			0	0.0209554	465	52.1	7.71
160333394	EBF4	transcription factor COE4 [Mus musculus]	0	0	0.0490942	0	0.00398488		0.0075684		599	64.6	8.72
31982053	RELB	transcription factor RelB [Mus musculus]	0	0	0.0490942	0			0.0212596		558	60.3	5.76
66955864	ZFP579	zinc finger protein 579 [Mus musculus]	0	0	0.0490942	0			0.00132987		562	60.8	8.78
240255574	CSDE1	cold shock domain-containing protein E1 isoform 2 [Mus musculus]	0.0399154	0	0	0	0				767	85.6	6.33
6681227	ARID3A	AT-rich interactive domain-containing protein 3A [Mus musculus]	0	0	0	0.0485696				0.00269152	601	64.1	5.01
28893273	ZFP629	zinc finger protein 629 [Mus musculus]	0.0399154	0	0	0	0.000392656				867	96	7.78
110625908	NR1D1	nuclear receptor subfamily 1 group D member 1 [Mus musculus]	0	0.0412065	0	0		0.00217585			615	66.8	8.32
7305439	RORA	nuclear receptor ROR-alpha [Mus musculus]	0	0	0	0.0485696				0.00378217	523	58.8	6.74
31544069	IKZF2	zinc finger protein Helios [Mus musculus]	0	0.0412065	0	0.0485696		0.00288335		0.0053441	526	59.4	6.68
51988896	ZFP644	zinc finger protein 644 [Mus musculus]	0.0399154	0.0412065	0	0	0	0	0.000286645		1292	144.9	8.27
26986627	TSHZ3	teashirt homolog 3 [Mus musculus]	0.0399154	0	0	0	0.000738149				1081	118.6	7.03
74136557	ARID5B	AT-rich interactive domain-containing protein 5B [Mus musculus]	0.0399154	0	0	0	0		0.000373893		1188	131.8	8.85
261245033	ZFP712	zinc finger protein 712 [Mus musculus]	0	0	0.0490942	0			0.000805734		705	81.6	8.9
113199769	NFATC3	nuclear factor of activated T-cells, cytoplasmic 3 [Mus musculus]	0	0.0412065	0	0		0.000748915			1076	115.5	6.34
67906189	RFX4	transcription factor RFX4 isoform 2 [Mus musculus]	0	0.0412065	0	0		0.00269145			641	72.4	7.08
71896653	DZIP1L	zinc finger protein DZIP1L [Mus musculus]	0	0	0	0.0485696				0.000507876	774	87.5	8.27
172073164	PRDM1	PR domain zinc finger protein 1 [Mus musculus]	0	0	0	0.0485696				0	823	91.7	8.47
144227212	NR3C2	mineralocorticoid receptor [Mus musculus]	0	0.0412065	0	0		0.00199699			980	106.6	7.71
113205067	ZFX	zinc finger X-chromosomal protein [Mus musculus]	0.0399154	0	0	0	0.000164026				799	90	6.19
27369896	TRERF1	transcriptional-regulating factor 1 isoform 2 [Mus musculus]	0.0399154	0	0	0	0.000462371				1205	132.3	6.77
27229259	ZFP687	zinc finger protein 687 [Mus musculus]	0	0.0412065	0	0		0.00218515			1237	130.3	8.12
124107625	HIVEP3	transcription factor HIVEP3 [Mus musculus]	0.0399154	0	0	0	0.00172802				2348	253.3	7.5
133507240	ZFP518A	zinc finger protein 518A [Mus musculus]	0	0	0	0.0485696				0.00653559	1478	165.5	8.98
295789156	PRDM16	PR domain zinc finger protein 16 isoform 2 [Mus musculus]	0	0	0	0.0485696				0.0339541	1177	130.3	6.27
148234285	RERE	arginine-glutamic acid dipeptide repeats protein [Mus musculus]	0	0.0412065	0	0	0.000267964	0.00494932	0		1558	171.6	7.69
114205435	BAZ2A	bromodomain adjacent to zinc finger domain protein 2A [Mus musculus]	0.0399154	0	0	0	0.0005894				1887	209.3	6.51

## Sheet: remarkably changed
Accession	GeneSymbol	Description	normalized PSMs_Sham(*10-3)	normalized PSMs_Sham+PreAdmin(*10-3)	ratio		normalized PSMs_Model(*10-3)	normalized PSMs_Model+Admin(*10-3)	ratio		normalized iBAQ value_Sham(*10-3)	normalized iBAQ value_Sham+PreAdmin(*10-3)	ratio		normalized iBAQ value_Model(*10-3)	normalized iBAQ value_Model+Admin(*10-3)	ratio
7110681	PBX1	pre-B-cell leukemia transcription factor 1 isoform b [Mus musculus]	0.598731	1.15378	1.92705		0.638225	0.971392	1.52202		0.169826	0.226704	1.33492		0.164914	0.270305	1.63907
254826765	SATB1	DNA-binding protein SATB1 [Mus musculus]	1.43695	1.73067	1.2044		2.16015	2.57419	1.19167		0.165239	0.273109	1.65281		0.49946	0.946182	1.89441
8567384	PBX2	pre-B-cell leukemia transcription factor 2 [Mus musculus]	0.279408	0.535685	1.91722		0.294565	0.485696	1.64886		0.0554181	0.083732	1.51092		0.0479844	0.0728354	1.5179
20982839	SATB2	DNA-binding protein SATB2 [Mus musculus]	1.87602	3.04928	1.6254		2.94565	3.3513	1.13771		0.309449	0.493144	1.59362		0.696913	0.726259	1.04211
34328119	GABPA	GA-binding protein alpha chain [Mus musculus]	0.638646	0.741717	1.16139		0.490942	0.679975	1.38504		0.219871	0.298144	1.35599		0.15598	0.314522	2.01643
12963705	ELF2	ETS-related transcription factor Elf-2 [Mus musculus]	0.199577	0.329652	1.65176		0.196377	0.291418	1.48397		0.0161449	0.0247962	1.53586		0.0124859	0.0266328	2.13303
7949105	PBX3	pre-B-cell leukemia transcription factor 3 [Mus musculus]	0.319323	0.659304	2.06469		0.343659	0.582835	1.69597		0.109695	0.151766	1.38353		0.109877	0.202817	1.84585
114326538	NFYC	nuclear transcription factor Y subunit gamma isoform 1 [Mus musculus]	1.27729	1.68947	1.32269		1.42373	1.74851	1.22811		2.26289	5.00432	2.21147		3.20928	4.58685	1.42925
6679423	POU3F2	POU domain, class 3, transcription factor 2 [Mus musculus]	0.439069	0.618098	1.40775		0.589131	0.728544	1.23664		0.19151	0.346609	1.80988		0.165046	0.29804	1.8058
7106383	POU3F1	POU domain, class 3, transcription factor 1 [Mus musculus]	0.239492	0.453272	1.89264		0.294565	0.437127	1.48397		0.06829	0.159877	2.34114		0.0942346	0.130775	1.38776
171846245	NR2C1	nuclear receptor subfamily 2 group C member 1 [Mus musculus]	0.199577	0.288446	1.44529		0.147283	0.194278	1.31909		0.0360564	0.0517846	1.43621		0.0435521	0.0618532	1.42021
21313424	DRAP1	dr1-associated corepressor [Mus musculus]	0.0798308	0.12362	1.54852		0.0981884	0.194278	1.97863		0.00436216	0.0323827	7.42356		0.0177622	0.108997	6.13647
112421036	POU3F3	POU domain, class 3, transcription factor 3 [Mus musculus]	0.319323	0.576891	1.80661		0.441848	0.631405	1.42901		0.0887818	0.228672	2.57566		0.156658	0.198379	1.26632
86604724	ATF1	cyclic AMP-dependent transcription factor ATF-1 [Mus musculus]	0.159662	0.247239	1.54852		0.147283	0.194278	1.31909			0.0364286	#DIV/0!		0.0244219	0.0730651	2.99178
40789094	ZHX2	zinc fingers and homeoboxes protein 2 [Mus musculus]	0.0798308	0.164826	2.06469		0.0490942	0.0971392	1.97863		0.00426034	0.00580055	1.36152		0.000354485	0.00437317	12.3367
27370018	FOXJ3	forkhead box protein J3 [Mus musculus]	0.0399154	0.12362	3.09704		0.0981884	0.242848	2.47329		0.000336308	0.00392855	11.6814		0.00657148	0.0183439	2.79143
